# Supplementary material for: Viral genotype correlates with distinct liver gene transcription signatures in chronic hepatitis C virus infection
Source: Liver Int. 2015 Apr 7;35(10):2256–64. doi: 10.1111/liv.12830 (PMC4949513; doi:10.1111/liv.12830)
Supplement: Supplementary file 2 — Data S1. RNA‐Seq Significant Genes. [file LIV-35-2256-s002.xlsx]

## Sheet: Gt1vsGt3_Gene
Comparison						Filtering Values			Test Level
Genotype 1 infected vs genotype 3 infected						q value < 0.05			Genes
test_id	gene_id	gene	locus	sample_1	sample_2	value_1	value_2	log2(fold_change)	test_stat	p_value	q_value	significant
XLOC_000009	XLOC_000009	ISG15	chr1:948846-949922	Gt1	Gt3	753.601	289.609	-1.3797	-2.70051	5e-05	0.002508	yes
XLOC_000037	XLOC_000037	PLCH2	chr1:2348158-2436964	Gt1	Gt3	1.86428	0.892816	-1.06218	-1.77702	0.0002	0.008423	yes
XLOC_000173	XLOC_000173	C1QC	chr1:22970087-22974603	Gt1	Gt3	39.9751	87.2877	1.12668	2.74259	5e-05	0.002508	yes
XLOC_000174	XLOC_000174	C1QB	chr1:22979681-22988096	Gt1	Gt3	44.0734	101.192	1.19911	2.88711	5e-05	0.002508	yes
XLOC_000452	XLOC_000452	TCTEX1D1	chr1:67217108-67244730	Gt1	Gt3	2.61645	6.44156	1.2998	2.09052	5e-05	0.002508	yes
XLOC_000484	XLOC_000484	IFI44,IFI44L	chr1:79086087-79129803	Gt1	Gt3	107.102	50.3363	-1.08931	-1.69122	5e-05	0.002508	yes
XLOC_000494	XLOC_000494	CYR61	chr1:86046443-86049648	Gt1	Gt3	1.82774	4.25677	1.2197	1.93244	0.00055	0.019343	yes
XLOC_000831	XLOC_000831	SLAMF7	chr1:160709076-160724601	Gt1	Gt3	2.78286	5.89312	1.08246	1.99399	0.0001	0.00471	yes
XLOC_001280	XLOC_001280	MIR34A	chr1:9208158-9211836	Gt1	Gt3	9.98339	2.2971	-2.11971	-3.55325	5e-05	0.002508	yes
XLOC_001329	XLOC_001329	SPATA21	chr1:16725137-16763919	Gt1	Gt3	0.652667	2.91785	2.16049	2.07732	0.0002	0.008423	yes
XLOC_001358	XLOC_001358	PLA2G2D	chr1:20438433-20446008	Gt1	Gt3	0.326812	1.21714	1.89697	1.81584	0.0018	0.049468	yes
XLOC_001423	XLOC_001423	IFI6	chr1:27992571-27998724	Gt1	Gt3	1520.81	640.98	-1.24649	-2.49348	5e-05	0.002508	yes
XLOC_001599	XLOC_001599	FAM151A	chr1:55013806-55100417	Gt1	Gt3	4.51719	11.0631	1.29225	2.34372	5e-05	0.002508	yes
XLOC_001675	XLOC_001675	GBP5	chr1:89724633-89738544	Gt1	Gt3	2.8578	6.92704	1.27733	2.58681	5e-05	0.002508	yes
XLOC_001921	XLOC_001921	MUC1	chr1:155158299-155162706	Gt1	Gt3	10.406	1.16905	-3.15401	-2.45895	5e-05	0.002508	yes
XLOC_001968	XLOC_001968	CD5L	chr1:157800670-157811634	Gt1	Gt3	11.159	30.4928	1.45026	3.25324	5e-05	0.002508	yes
XLOC_001990	XLOC_001990	IGSF9	chr1:159896828-159915386	Gt1	Gt3	4.6309	2.16449	-1.09726	-2.13075	5e-05	0.002508	yes
XLOC_001993	XLOC_001993	KCNJ10	chr1:160007256-160040051	Gt1	Gt3	0.309754	0.975052	1.65436	1.73305	0.0007	0.023317	yes
XLOC_002015	XLOC_002015	MPZ	chr1:161274524-161279762	Gt1	Gt3	1.76539	0.671676	-1.39415	-1.71286	0.0012	0.035956	yes
XLOC_002017	XLOC_002017	FCGR3A	chr1:161511550-161520413	Gt1	Gt3	11.6532	23.871	1.03453	2.41834	5e-05	0.002508	yes
XLOC_002027	XLOC_002027	RXRG	chr1:165370158-165414592	Gt1	Gt3	2.39356	0.619318	-1.9504	-2.08894	5e-05	0.002508	yes
XLOC_002159	XLOC_002159	CHI3L1	chr1:203148058-203155922	Gt1	Gt3	26.5294	12.524	-1.0829	-2.20263	5e-05	0.002508	yes
XLOC_002239	XLOC_002239	CAPN8	chr1:223714971-223853436	Gt1	Gt3	1.07768	0.20501	-2.39417	-1.99496	0.00075	0.024666	yes
XLOC_002828	XLOC_002828	IFIT1	chr10:91152321-91166640	Gt1	Gt3	139.107	56.5319	-1.29905	-3.00788	5e-05	0.002508	yes
XLOC_002846	XLOC_002846	LGI1	chr10:95517565-95557916	Gt1	Gt3	0.349921	1.48967	2.08989	1.564	0.00175	0.048425	yes
XLOC_002883	XLOC_002883	SCD	chr10:102106771-102124588	Gt1	Gt3	255.922	127.298	-1.00749	-2.11988	5e-05	0.002508	yes
XLOC_002933	XLOC_002933	PDCD4	chr10:112631552-112679124	Gt1	Gt3	111.496	13.4212	-3.05441	-10.0516	5e-05	0.002508	yes
XLOC_003191	XLOC_003191	ZWINT	chr10:58117198-58121034	Gt1	Gt3	1.95653	4.89545	1.32314	1.67849	0.0006	0.020673	yes
XLOC_003624	XLOC_003624	STIM1	chr11:3876922-4114440	Gt1	Gt3	130.736	17.2958	-2.91816	-10.2608	5e-05	0.002508	yes
XLOC_003860	XLOC_003860	FAM111B	chr11:58874657-58895681	Gt1	Gt3	0.538058	1.88201	1.80644	1.94952	5e-05	0.002508	yes
XLOC_003876	XLOC_003876	MS4A14,MS4A7	chr11:60145957-60185228	Gt1	Gt3	4.00382	8.91516	1.15488	2.4533	5e-05	0.002508	yes
XLOC_004030	XLOC_004030	-	chr11:69300394-69308746	Gt1	Gt3	31.9606	13.3678	-1.25753	-2.63929	5e-05	0.002508	yes
XLOC_004276	XLOC_004276	TMEM45B	chr11:129685740-129730240	Gt1	Gt3	9.97708	3.98072	-1.32559	-2.68407	5e-05	0.002508	yes
XLOC_004313	XLOC_004313	MUC6	chr11:1012823-1036706	Gt1	Gt3	3.50288	1.20038	-1.54504	-2.84256	5e-05	0.002508	yes
XLOC_004365	XLOC_004365	HBB	chr11:5246695-5248301	Gt1	Gt3	63.9069	22.1064	-1.53151	-4.82931	5e-05	0.002508	yes
XLOC_004477	XLOC_004477	SLC5A12	chr11:26688565-26743574	Gt1	Gt3	0.164659	0.856252	2.37856	2.23264	0.0001	0.00471	yes
XLOC_004597	XLOC_004597	TCN1	chr11:59620280-59634041	Gt1	Gt3	3.01764	0.587225	-2.36144	-2.15031	0.00065	0.022102	yes
XLOC_004633	XLOC_004633	SNHG1,SNORD22,SNORD25,SNORD26,SNORD29,SNORD31	chr11:62619459-62623360	Gt1	Gt3	1185.72	27.7853	-5.41531	-1.91237	5e-05	0.002508	yes
XLOC_005499	XLOC_005499	MIR331	chr12:95702136-95703647	Gt1	Gt3	6.82204	1.7167	-1.99056	-2.27265	0.0004	0.015	yes
XLOC_005578	XLOC_005578	OAS1	chr12:113344738-113358160	Gt1	Gt3	129.568	61.3319	-1.079	-2.39712	5e-05	0.002508	yes
XLOC_005580	XLOC_005580	OAS2	chr12:113416266-113449529	Gt1	Gt3	56.1394	27.3394	-1.03803	-2.27174	5e-05	0.002508	yes
XLOC_005747	XLOC_005747	PZP	chr12:9301435-9361005	Gt1	Gt3	8.67984	2.86599	-1.59864	-1.92623	0.0001	0.00471	yes
XLOC_005890	XLOC_005890	ADCY6	chr12:49159974-49182820	Gt1	Gt3	11.6795	357.419	4.93557	16.3857	5e-05	0.002508	yes
XLOC_006028	XLOC_006028	AVPR1A	chr12:63536756-63546801	Gt1	Gt3	4.61852	1.74853	-1.40129	-2.81203	5e-05	0.002508	yes
XLOC_006219	XLOC_006219	OASL	chr12:121458094-121476780	Gt1	Gt3	171.335	72.9735	-1.23137	-2.81015	5e-05	0.002508	yes
XLOC_006322	XLOC_006322	-	chr12:88211274-88214128	Gt1	Gt3	0.38304	1.57231	2.03732	2.10932	0.00045	0.016496	yes
XLOC_006422	XLOC_006422	SLC25A15	chr13:41363546-41495910	Gt1	Gt3	57.6908	131.352	1.18703	7.02105	5e-05	0.002508	yes
XLOC_007076	XLOC_007076	IFI27	chr14:94576036-94583040	Gt1	Gt3	2167.72	563.763	-1.94302	-3.70232	5e-05	0.002508	yes
XLOC_007277	XLOC_007277	-	chr14:22635877-22642000	Gt1	Gt3	3.23064	0.773567	-2.06222	-2.24121	5e-05	0.002508	yes
XLOC_007576	XLOC_007576	ELK2AP	chr14:106053462-106331454	Gt1	Gt3	601.371	1973.07	1.71411	2.43194	5e-05	0.002508	yes
XLOC_007580	XLOC_007580	-	chr14:106452670-106453170	Gt1	Gt3	3.15768	14.7172	2.22056	3.71455	0.0009	0.02866	yes
XLOC_007862	XLOC_007862	SLC28A2	chr15:45544427-45568132	Gt1	Gt3	1.00277	0.337221	-1.57222	-1.6115	0.0013	0.038456	yes
XLOC_007982	XLOC_007982	SCAMP5	chr15:75287875-75313836	Gt1	Gt3	0.778347	1.98843	1.35314	1.64968	0.001	0.031148	yes
XLOC_008232	XLOC_008232	DUOX2	chr15:45384851-45406359	Gt1	Gt3	0.828493	0.115766	-2.83927	-2.54863	5e-05	0.002508	yes
XLOC_008563	XLOC_008563	HBA2	chr16:222845-223709	Gt1	Gt3	7.19782	2.3641	-1.60627	-2.66461	0.0004	0.015	yes
XLOC_009416	XLOC_009416	NQO1	chr16:69743303-69760533	Gt1	Gt3	4.10171	0.652595	-2.65196	-3.19631	5e-05	0.002508	yes
XLOC_009565	XLOC_009565	-	chr16:31818180-31818284	Gt1	Gt3	0	229.529	NA	NA	5e-05	0.002508	yes
XLOC_009905	XLOC_009905	ERBB2	chr17:37844392-37884992	Gt1	Gt3	25.2072	80.2842	1.67128	6.15972	5e-05	0.002508	yes
XLOC_010160	XLOC_010160	ITGB4	chr17:73717515-73753899	Gt1	Gt3	1.13331	0.459261	-1.30316	-1.81668	0.00015	0.006568	yes
XLOC_010542	XLOC_010542	TOP2A	chr17:38544772-38574202	Gt1	Gt3	0.445987	1.27449	1.51485	1.92618	0.00055	0.019343	yes
XLOC_010861	XLOC_010861	ST6GALNAC1	chr17:74620844-74639894	Gt1	Gt3	0.886379	0.129916	-2.77034	-2.2854	0.0001	0.00471	yes
XLOC_011100	XLOC_011100	APCDD1	chr18:10454624-10488698	Gt1	Gt3	4.0261	1.49904	-1.42535	-2.35446	5e-05	0.002508	yes
XLOC_011879	XLOC_011879	CYP2B7P1	chr19:41430169-41456565	Gt1	Gt3	46.4749	11.2972	-2.04049	-5.20868	5e-05	0.002508	yes
XLOC_011892	XLOC_011892	CEACAM6	chr19:42259397-42276113	Gt1	Gt3	2.95453	0.44575	-2.72862	-2.75676	5e-05	0.002508	yes
XLOC_011938	XLOC_011938	APOC1P1	chr19:45430059-45434643	Gt1	Gt3	133.616	422.888	1.66218	3.9547	5e-05	0.002508	yes
XLOC_012291	XLOC_012291	REXO1	chr19:1815244-1848452	Gt1	Gt3	133.644	5.30202	-4.65571	-12.924	5e-05	0.002508	yes
XLOC_012314	XLOC_012314	C19orf77	chr19:3474404-3480540	Gt1	Gt3	24.9824	4.06793	-2.61855	-4.4839	5e-05	0.002508	yes
XLOC_012350	XLOC_012350	FUT3	chr19:5842898-5857665	Gt1	Gt3	0.886934	0.215402	-2.04179	-1.58271	0.0003	0.011854	yes
XLOC_012475	XLOC_012475	LOC284454,MIR24-2	chr19:13945329-13947173	Gt1	Gt3	1.24498	1604.69	10.332	7.62519	5e-05	0.002508	yes
XLOC_012651	XLOC_012651	LGALS4	chr19:39292275-39303740	Gt1	Gt3	80.4223	36.3512	-1.14559	-2.71359	5e-05	0.002508	yes
XLOC_012686	XLOC_012686	CYP2A7	chr19:41381343-41388657	Gt1	Gt3	98.6102	21.9369	-2.16837	-4.46145	5e-05	0.002508	yes
XLOC_012935	XLOC_012935	TMC4	chr19:54663833-54676944	Gt1	Gt3	3.17875	1.31815	-1.26995	-1.85613	0.0001	0.00471	yes
XLOC_013100	XLOC_013100	RSAD2	chr2:6973457-7038977	Gt1	Gt3	16.6078	5.28708	-1.65132	-2.64021	5e-05	0.002508	yes
XLOC_013111	XLOC_013111	RRM2	chr2:10262694-10271546	Gt1	Gt3	1.21518	3.30361	1.44288	2.05196	0.00015	0.006568	yes
XLOC_013285	XLOC_013285	PLEK	chr2:68592321-68624585	Gt1	Gt3	3.44149	7.25663	1.07627	2.03315	5e-05	0.002508	yes
XLOC_013368	XLOC_013368	-	chr2:89184995-89185766	Gt1	Gt3	19.4754	55.7085	1.51624	4.17491	5e-05	0.002508	yes
XLOC_013375	XLOC_013375	PROM2	chr2:95940200-95957055	Gt1	Gt3	1.61624	0.337997	-2.25756	-2.75875	5e-05	0.002508	yes
XLOC_013405	XLOC_013405	NPAS2	chr2:101436612-101613287	Gt1	Gt3	5.81669	2.33394	-1.31743	-2.24555	5e-05	0.002508	yes
XLOC_013473	XLOC_013473	MARCO	chr2:119699744-119752238	Gt1	Gt3	21.0673	55.3563	1.39374	2.70982	5e-05	0.002508	yes
XLOC_013550	XLOC_013550	UPP2	chr2:158851690-158992666	Gt1	Gt3	1.68562	9.62372	2.51331	3.5171	5e-05	0.002508	yes
XLOC_013850	XLOC_013850	LINC00487	chr2:6869299-6910442	Gt1	Gt3	1.82309	0.731039	-1.31837	-1.3971	0.00165	0.046208	yes
XLOC_013852	XLOC_013852	CMPK2	chr2:6973457-7038977	Gt1	Gt3	17.532	8.51246	-1.04234	-1.74358	0.00035	0.013491	yes
XLOC_014121	XLOC_014121	-	chr2:89156670-89161471	Gt1	Gt3	802.659	1987.59	1.30816	2.97312	5e-05	0.002508	yes
XLOC_014122	XLOC_014122	-	chr2:89246816-89292414	Gt1	Gt3	28.8365	74.5845	1.37098	4.80456	5e-05	0.002508	yes
XLOC_014124	XLOC_014124	-	chr2:89309478-89568188	Gt1	Gt3	76.3812	170.736	1.16048	5.30406	0.0001	0.00471	yes
XLOC_014459	XLOC_014459	CXCR2P1,RUFY4	chr2:218899656-218955304	Gt1	Gt3	3.08921	6.86978	1.15303	2.07303	0.0003	0.011854	yes
XLOC_014565	XLOC_014565	C2orf54	chr2:241825464-241836276	Gt1	Gt3	4.7242	9.98502	1.0797	1.78214	0.00025	0.010151	yes
XLOC_014578	XLOC_014578	-	chr2:6959903-6961202	Gt1	Gt3	2.58131	0.76876	-1.7475	-1.90665	0.0008	0.025982	yes
XLOC_014579	XLOC_014579	-	chr2:6967517-6969791	Gt1	Gt3	3.46884	1.50428	-1.20538	-1.80491	0.00055	0.019343	yes
XLOC_014594	XLOC_014594	-	chr2:20382135-20386351	Gt1	Gt3	0.500607	1.7274	1.78685	2.11108	0.00015	0.006568	yes
XLOC_014757	XLOC_014757	NOP56	chr20:2633177-2639039	Gt1	Gt3	125.245	259.728	1.05225	18.6998	0.00025	0.010151	yes
XLOC_014915	XLOC_014915	SNHG11,SNORA39	chr20:37075296-37079564	Gt1	Gt3	31.2089	14.5481	-1.10113	-3.94419	0.0002	0.008423	yes
XLOC_015357	XLOC_015357	CHRNA4	chr20:61974605-62002520	Gt1	Gt3	10.4768	33.6835	1.68484	3.55604	5e-05	0.002508	yes
XLOC_015367	XLOC_015367	UCKL1	chr20:62571181-62601218	Gt1	Gt3	567.862	80.2973	-2.82212	-28.3348	5e-05	0.002508	yes
XLOC_015502	XLOC_015502	MX1	chr21:42792519-42831141	Gt1	Gt3	95.5785	46.6906	-1.03355	-2.32288	5e-05	0.002508	yes
XLOC_015564	XLOC_015564	-	chr21:16741304-16776228	Gt1	Gt3	3.43238	1.40597	-1.28765	-1.57208	0.0001	0.00471	yes
XLOC_015667	XLOC_015667	TFF3	chr21:43731776-43735706	Gt1	Gt3	15.242	1.0298	-3.88761	-5.74353	5e-05	0.002508	yes
XLOC_015781	XLOC_015781	-	chr22:20295388-20300357	Gt1	Gt3	0.890637	2.26791	1.34845	1.60704	0.0011	0.033622	yes
XLOC_015822	XLOC_015822	IGLL5	chr22:22922335-23238231	Gt1	Gt3	64.318	218.222	1.7625	3.70184	5e-05	0.002508	yes
XLOC_016000	XLOC_016000	FBLN1	chr22:45898718-45997014	Gt1	Gt3	8.23386	2.28279	-1.85077	-3.2296	5e-05	0.002508	yes
XLOC_016009	XLOC_016009	GTSE1	chr22:46692637-46729624	Gt1	Gt3	0.218504	1.08539	2.31247	2.1052	0.0002	0.008423	yes
XLOC_016042	XLOC_016042	CECR1	chr22:17660032-17700289	Gt1	Gt3	5.35083	10.7107	1.00122	2.27164	5e-05	0.002508	yes
XLOC_016050	XLOC_016050	PRODH	chr22:18900134-18924066	Gt1	Gt3	3.53012	11.6067	1.71717	3.06356	5e-05	0.002508	yes
XLOC_016195	XLOC_016195	LGALS2	chr22:37966252-37976024	Gt1	Gt3	16.4557	5.04659	-1.70521	-3.15047	5e-05	0.002508	yes
XLOC_016258	XLOC_016258	SCUBE1	chr22:43599228-43739394	Gt1	Gt3	1.57155	0.626061	-1.32782	-1.53927	0.0006	0.020673	yes
XLOC_016663	XLOC_016663	HHLA2	chr3:108021331-108097126	Gt1	Gt3	0.954374	0.167823	-2.50762	-2.11595	0.00015	0.006568	yes
XLOC_016710	XLOC_016710	CASR	chr3:121902529-122005344	Gt1	Gt3	0.962765	0.168801	-2.51186	-2.42992	5e-05	0.002508	yes
XLOC_017332	XLOC_017332	MUC13	chr3:124624288-124653595	Gt1	Gt3	1.0699	0.253451	-2.07769	-1.89396	0.00025	0.010151	yes
XLOC_017551	XLOC_017551	APOD	chr3:195295572-195311076	Gt1	Gt3	4.52729	0.616892	-2.87556	-3.02409	5e-05	0.002508	yes
XLOC_017571	XLOC_017571	KIAA0226	chr3:197398258-197511317	Gt1	Gt3	2.31676	676.88	8.19065	11.1294	5e-05	0.002508	yes
XLOC_017885	XLOC_017885	CXCL6	chr4:74702272-74704477	Gt1	Gt3	0.930808	3.19743	1.78036	2.21147	0.0004	0.015	yes
XLOC_017934	XLOC_017934	SPP1	chr4:88896801-88904563	Gt1	Gt3	18.3205	8.3547	-1.1328	-1.88621	5e-05	0.002508	yes
XLOC_017936	XLOC_017936	HERC6	chr4:89299857-89364259	Gt1	Gt3	19.8112	9.29061	-1.09247	-2.22071	5e-05	0.002508	yes
XLOC_017937	XLOC_017937	HERC5	chr4:89378267-89427314	Gt1	Gt3	23.9124	10.1173	-1.24094	-3.36786	5e-05	0.002508	yes
XLOC_017942	XLOC_017942	MMRN1	chr4:90816051-90875780	Gt1	Gt3	1.37422	0.56933	-1.27127	-1.63461	0.0002	0.008423	yes
XLOC_018151	XLOC_018151	WHSC2	chr4:1984440-2010962	Gt1	Gt3	4.48403	61.5536	3.77897	8.19936	5e-05	0.002508	yes
XLOC_018300	XLOC_018300	IGJ	chr4:71521257-71532605	Gt1	Gt3	18.0909	38.6302	1.09446	2.3774	5e-05	0.002508	yes
XLOC_018320	XLOC_018320	CXCL9	chr4:76922622-76928641	Gt1	Gt3	13.6094	75.6828	2.47536	6.24627	5e-05	0.002508	yes
XLOC_018518	XLOC_018518	LOC100506085	chr4:170838911-170897066	Gt1	Gt3	3.50876	1.27209	-1.46376	-1.70729	0.0002	0.008423	yes
XLOC_018685	XLOC_018685	SLC6A19	chr5:1201709-1225230	Gt1	Gt3	1.54546	0.733174	-1.07581	-1.59866	0.0006	0.020673	yes
XLOC_018966	XLOC_018966	NPY6R	chr5:137136881-137146439	Gt1	Gt3	0.246047	1.91849	2.96297	2.67682	5e-05	0.002508	yes
XLOC_019045	XLOC_019045	MIR143,MIR143HG,MIR145	chr5:148786439-148812399	Gt1	Gt3	97.2562	1.01107	-6.58784	-4.06601	5e-05	0.002508	yes
XLOC_019105	XLOC_019105	GABRP	chr5:170210647-170241050	Gt1	Gt3	6.18001	1.69882	-1.86308	-2.58457	5e-05	0.002508	yes
XLOC_019221	XLOC_019221	FAM134B	chr5:16473096-16617167	Gt1	Gt3	5.28604	2.6192	-1.01306	-1.86589	5e-05	0.002508	yes
XLOC_019522	XLOC_019522	SPINK1	chr5:147204142-147211260	Gt1	Gt3	14.1609	3.59493	-1.97787	-3.47439	0.00015	0.006568	yes
XLOC_019535	XLOC_019535	CD74	chr5:149781199-149792499	Gt1	Gt3	356.376	792.822	1.15359	2.67303	5e-05	0.002508	yes
XLOC_019609	XLOC_019609	HK3	chr5:176237559-176326336	Gt1	Gt3	4.39976	8.92903	1.02108	1.78698	0.0015	0.043074	yes
XLOC_019959	XLOC_019959	HLA-DRA	chr6:32407618-32412855	Gt1	Gt3	175.939	383.896	1.12564	2.7814	5e-05	0.002508	yes
XLOC_020402	XLOC_020402	DCDC2	chr6:24171982-24383520	Gt1	Gt3	1.02434	2.3217	1.18048	1.75168	0.0007	0.023317	yes
XLOC_020516	XLOC_020516	SLC44A4	chr6:31830969-31846823	Gt1	Gt3	3.17214	0.383199	-3.04929	-3.1357	5e-05	0.002508	yes
XLOC_020535	XLOC_020535	HLA-DRB1	chr6:32440733-32557613	Gt1	Gt3	70.3094	148.744	1.08105	1.73804	0.0001	0.00471	yes
XLOC_020537	XLOC_020537	HLA-DQB2	chr6:32723874-32731330	Gt1	Gt3	1.61467	5.60961	1.79666	1.74064	0.00075	0.024666	yes
XLOC_020543	XLOC_020543	HLA-DMA	chr6:32916390-32936152	Gt1	Gt3	27.7727	57.2223	1.04291	2.72781	5e-05	0.002508	yes
XLOC_020822	XLOC_020822	CTGF	chr6:132269316-132272518	Gt1	Gt3	2.26687	4.83952	1.09416	1.87487	0.00085	0.027344	yes
XLOC_022541	XLOC_022541	-	chr7:100547221-100611619	Gt1	Gt3	19.2718	9.10951	-1.08105	-2.15373	5e-05	0.002508	yes
XLOC_022647	XLOC_022647	AKR1B10	chr7:134212343-134226166	Gt1	Gt3	5.17083	0.580661	-3.15463	-3.61389	5e-05	0.002508	yes
XLOC_022871	XLOC_022871	CPVL	chr7:29019582-29186153	Gt1	Gt3	6.88624	14.7556	1.09947	2.07446	5e-05	0.002508	yes
XLOC_023107	XLOC_023107	ACHE	chr7:100487614-100493541	Gt1	Gt3	2.88061	0.993396	-1.53593	-2.03947	5e-05	0.002508	yes
XLOC_023144	XLOC_023144	SLC26A3	chr7:107405911-107443678	Gt1	Gt3	1.26259	0.048843	-4.69209	-2.90188	0.00175	0.048425	yes
XLOC_023887	XLOC_023887	MSR1	chr8:15965155-16050300	Gt1	Gt3	1.42939	3.79345	1.40811	2.03353	5e-05	0.002508	yes
XLOC_024171	XLOC_024171	ANXA13	chr8:124693033-124749658	Gt1	Gt3	15.1099	6.97421	-1.11539	-2.05381	5e-05	0.002508	yes
XLOC_024225	XLOC_024225	ZC3H3	chr8:144519824-144634985	Gt1	Gt3	8.83699	3.96366	-1.15672	-2.26484	5e-05	0.002508	yes
XLOC_024320	XLOC_024320	-	chr8:86350474-86350694	Gt1	Gt3	4.94187	0	NA	NA	0.0014	0.040705	yes
XLOC_024407	XLOC_024407	PRSS3	chr9:33750463-33799229	Gt1	Gt3	6.42369	1.2274	-2.3878	-2.51956	5e-05	0.002508	yes
XLOC_024421	XLOC_024421	TESK1	chr9:35605280-35618865	Gt1	Gt3	6.88183	394.322	5.84044	15.3484	5e-05	0.002508	yes
XLOC_024817	XLOC_024817	PTPRD	chr9:8314245-10612723	Gt1	Gt3	1.26433	2.66504	1.07579	2.20652	5e-05	0.002508	yes
XLOC_025799	XLOC_025799	XPNPEP2	chrX:128872945-128903525	Gt1	Gt3	19.0145	8.85465	-1.10259	-2.65236	5e-05	0.002508	yes
XLOC_025886	XLOC_025886	SLC6A8	chrX:152953751-152962146	Gt1	Gt3	1.01078	0.395856	-1.35243	-1.43089	0.00115	0.034765	yes
XLOC_026209	XLOC_026209	CHRDL1	chrX:109917083-110039286	Gt1	Gt3	0.913503	0.242578	-1.91296	-1.82765	5e-05	0.002508	yes

## Sheet: CtrlvsGt1_Gene
Comparison						Filtering Values			Test Level
Controls vs genotype 1 infected						q value < 0.05			Genes
test_id	gene_id	gene	locus	sample_1	sample_2	value_1	value_2	log2(fold_change)	test_stat	p_value	q_value	significant
XLOC_000009	XLOC_000009	ISG15	chr1:948846-949922	Ctrl	Gt1	31.9104	753.601	4.5617	9.48616	5e-05	0.00250773	yes
XLOC_000014	XLOC_000014	MIR429	chr1:1103769-1105675	Ctrl	Gt1	157.001	1.27628	-6.94268	-5.69238	5e-05	0.00250773	yes
XLOC_000245	XLOC_000245	PTPRU	chr1:29563027-29653325	Ctrl	Gt1	6.82796	2.77957	-1.29659	-2.9259	5e-05	0.00250773	yes
XLOC_000484	XLOC_000484	IFI44,IFI44L	chr1:79086087-79129803	Ctrl	Gt1	9.79429	107.102	3.4509	6.56196	5e-05	0.00250773	yes
XLOC_000494	XLOC_000494	CYR61	chr1:86046443-86049648	Ctrl	Gt1	5.34097	1.82774	-1.54704	-2.39804	0.0001	0.00471035	yes
XLOC_000545	XLOC_000545	GPR88	chr1:101002576-101008544	Ctrl	Gt1	0.632503	6.44573	3.3492	6.39604	5e-05	0.00250773	yes
XLOC_000787	XLOC_000787	RHBG	chr1:156338979-156355013	Ctrl	Gt1	11.9393	24.0882	1.01261	2.38825	5e-05	0.00250773	yes
XLOC_000801	XLOC_000801	CD1A,CD1C	chr1:158223926-158264564	Ctrl	Gt1	0.622247	1.61905	1.37959	1.65427	0.00045	0.016496	yes
XLOC_000809	XLOC_000809	IFI16	chr1:158970078-159024945	Ctrl	Gt1	6.31904	14.698	1.21784	2.39237	5e-05	0.00250773	yes
XLOC_000812	XLOC_000812	FCER1A	chr1:159259503-159278014	Ctrl	Gt1	0.798854	2.53027	1.66329	2.00925	0.00045	0.016496	yes
XLOC_000849	XLOC_000849	FCRLA	chr1:161676761-161684142	Ctrl	Gt1	0.121667	0.725128	2.57529	1.21358	5e-05	0.00250773	yes
XLOC_001237	XLOC_001237	-	chr1:1853307-1871827	Ctrl	Gt1	3.84286	0.261084	-3.8796	-3.38164	5e-05	0.00250773	yes
XLOC_001280	XLOC_001280	MIR34A	chr1:9208158-9211836	Ctrl	Gt1	2.02252	9.98339	2.30338	3.67655	5e-05	0.00250773	yes
XLOC_001357	XLOC_001357	PLA2G2A	chr1:20301923-20306932	Ctrl	Gt1	93.6476	31.9973	-1.54929	-2.22903	0.0001	0.00471035	yes
XLOC_001423	XLOC_001423	IFI6	chr1:27992571-27998724	Ctrl	Gt1	64.304	1520.81	4.56379	9.74588	5e-05	0.00250773	yes
XLOC_001460	XLOC_001460	FNDC5	chr1:33327859-33338082	Ctrl	Gt1	53.0252	18.4006	-1.52692	-3.47616	5e-05	0.00250773	yes
XLOC_001599	XLOC_001599	FAM151A	chr1:55013806-55100417	Ctrl	Gt1	20.6179	4.51719	-2.1904	-3.9138	5e-05	0.00250773	yes
XLOC_001671	XLOC_001671	GBP3	chr1:89472359-89488549	Ctrl	Gt1	3.65698	8.94957	1.29116	2.56365	5e-05	0.00250773	yes
XLOC_001672	XLOC_001672	GBP1	chr1:89517981-89538337	Ctrl	Gt1	8.21062	21.8795	1.41402	3.55667	5e-05	0.00250773	yes
XLOC_001674	XLOC_001674	GBP4	chr1:89646830-89664633	Ctrl	Gt1	2.94078	6.75494	1.19974	3.09131	5e-05	0.00250773	yes
XLOC_001752	XLOC_001752	SLC16A1	chr1:113454434-113498975	Ctrl	Gt1	16.4126	40.734	1.31143	3.62396	5e-05	0.00250773	yes
XLOC_001890	XLOC_001890	S100A6	chr1:153507072-153508717	Ctrl	Gt1	36.6899	74.1579	1.01522	1.95219	5e-05	0.00250773	yes
XLOC_001921	XLOC_001921	MUC1	chr1:155158299-155162706	Ctrl	Gt1	0.356377	10.406	4.86787	2.4402	5e-05	0.00250773	yes
XLOC_002012	XLOC_002012	ADAMTS4	chr1:161159537-161168845	Ctrl	Gt1	1.29746	0.30232	-2.10155	-2.37853	0.00015	0.00656786	yes
XLOC_002015	XLOC_002015	MPZ	chr1:161274524-161279762	Ctrl	Gt1	0.450983	1.76539	1.96884	2.29863	5e-05	0.00250773	yes
XLOC_002027	XLOC_002027	RXRG	chr1:165370158-165414592	Ctrl	Gt1	0.172599	2.39356	3.79366	2.55456	5e-05	0.00250773	yes
XLOC_002147	XLOC_002147	PTPN7	chr1:202116140-202130716	Ctrl	Gt1	0.593778	1.48665	1.32406	1.57526	0.00075	0.0246662	yes
XLOC_002191	XLOC_002191	FAIM3	chr1:207069425-207095378	Ctrl	Gt1	0.836395	2.88852	1.78807	2.32099	5e-05	0.00250773	yes
XLOC_002192	XLOC_002192	PIGR	chr1:207101865-207119811	Ctrl	Gt1	17.1246	37.7543	1.14057	2.98071	5e-05	0.00250773	yes
XLOC_002238	XLOC_002238	SUSD4	chr1:223394160-223537544	Ctrl	Gt1	0.926367	0.23842	-1.95808	-1.42224	0.0015	0.0430735	yes
XLOC_002377	XLOC_002377	-	chr1:8063141-8067227	Ctrl	Gt1	12.7731	5.39447	-1.24355	-2.90197	5e-05	0.00250773	yes
XLOC_002756	XLOC_002756	DDIT4	chr10:74033676-74035797	Ctrl	Gt1	31.2983	10.8583	-1.52728	-3.75634	5e-05	0.00250773	yes
XLOC_002806	XLOC_002806	AGAP11,C10orf116	chr10:88728187-88769960	Ctrl	Gt1	128.258	51.4672	-1.31733	-2.90471	5e-05	0.00250773	yes
XLOC_002825	XLOC_002825	IFIT2	chr10:91061705-91069033	Ctrl	Gt1	5.09396	29.6477	2.54106	6.53485	5e-05	0.00250773	yes
XLOC_002826	XLOC_002826	IFIT3	chr10:91087601-91100725	Ctrl	Gt1	7.73022	48.8565	2.65997	6.44081	5e-05	0.00250773	yes
XLOC_002828	XLOC_002828	IFIT1	chr10:91152321-91166640	Ctrl	Gt1	16.243	139.107	3.0983	7.33009	5e-05	0.00250773	yes
XLOC_002829	XLOC_002829	IFIT5	chr10:91174324-91180759	Ctrl	Gt1	2.93874	6.25808	1.09052	2.65599	5e-05	0.00250773	yes
XLOC_002842	XLOC_002842	CYP26A1	chr10:94833231-94837641	Ctrl	Gt1	18.1382	3.98036	-2.18806	-4.11131	5e-05	0.00250773	yes
XLOC_002933	XLOC_002933	PDCD4	chr10:112631552-112679124	Ctrl	Gt1	11.9234	111.496	3.22512	9.63849	5e-05	0.00250773	yes
XLOC_003288	XLOC_003288	SLC16A12	chr10:91190050-91295313	Ctrl	Gt1	0.840687	0.132164	-2.66924	-2.39093	0.00025	0.0101509	yes
XLOC_003575	XLOC_003575	IFITM1	chr11:313990-315272	Ctrl	Gt1	43.5046	289.739	2.73551	9.54342	5e-05	0.00250773	yes
XLOC_003612	XLOC_003612	-	chr11:2199738-2204313	Ctrl	Gt1	2.67421	0.885498	-1.59455	-1.99801	0.0005	0.0180147	yes
XLOC_003624	XLOC_003624	STIM1	chr11:3876922-4114440	Ctrl	Gt1	18.9178	130.736	2.78885	9.06077	5e-05	0.00250773	yes
XLOC_003646	XLOC_003646	TRIM22	chr11:5710816-5732093	Ctrl	Gt1	15.4334	34.6667	1.1675	3.06392	5e-05	0.00250773	yes
XLOC_003668	XLOC_003668	SYT9	chr11:7273180-7490276	Ctrl	Gt1	1.97609	0.660781	-1.58041	-2.11365	0.00135	0.0395641	yes
XLOC_003755	XLOC_003755	EHF	chr11:34642587-34684834	Ctrl	Gt1	0.796753	2.30407	1.53198	2.39643	5e-05	0.00250773	yes
XLOC_003758	XLOC_003758	CD44	chr11:35160416-35253949	Ctrl	Gt1	2.19701	4.45435	1.01967	2.02333	5e-05	0.00250773	yes
XLOC_003788	XLOC_003788	MDK	chr11:46402361-46405375	Ctrl	Gt1	3.80894	28.9396	2.92558	4.87321	5e-05	0.00250773	yes
XLOC_003878	XLOC_003878	MS4A1	chr11:60223281-60238225	Ctrl	Gt1	0.306137	3.79971	3.63364	4.39405	5e-05	0.00250773	yes
XLOC_003925	XLOC_003925	RARRES3	chr11:63014620-63331094	Ctrl	Gt1	47.6637	125.069	1.39176	1.67466	0.00115	0.0347647	yes
XLOC_004087	XLOC_004087	THRSP	chr11:77726760-77791265	Ctrl	Gt1	281.082	117.589	-1.25724	-2.42154	0.0001	0.00471035	yes
XLOC_004143	XLOC_004143	BIRC3	chr11:102188180-102213953	Ctrl	Gt1	2.61013	6.97007	1.41705	2.5586	5e-05	0.00250773	yes
XLOC_004202	XLOC_004202	CD3E	chr11:118175294-118186890	Ctrl	Gt1	2.40518	4.97438	1.04837	1.81407	0.00085	0.0273437	yes
XLOC_004223	XLOC_004223	PDZD3	chr11:119056165-119060932	Ctrl	Gt1	0.123893	0.804551	2.69909	1.63387	0.00015	0.00656786	yes
XLOC_004240	XLOC_004240	GRAMD1B	chr11:123396527-123493794	Ctrl	Gt1	0.315443	1.17574	1.89812	1.87971	5e-05	0.00250773	yes
XLOC_004303	XLOC_004303	IRF7	chr11:612554-615999	Ctrl	Gt1	10.9747	31.0625	1.50099	3.83243	5e-05	0.00250773	yes
XLOC_004313	XLOC_004313	MUC6	chr11:1012823-1036706	Ctrl	Gt1	0.315595	3.50288	3.47239	5.51356	5e-05	0.00250773	yes
XLOC_004350	XLOC_004350	TRIM21	chr11:4406126-4414926	Ctrl	Gt1	5.84621	13.3858	1.19513	2.95613	5e-05	0.00250773	yes
XLOC_004405	XLOC_004405	CYB5R2	chr11:7686325-7695492	Ctrl	Gt1	4.24466	1.19566	-1.82785	-1.91558	0.00065	0.022102	yes
XLOC_004477	XLOC_004477	SLC5A12	chr11:26688565-26743574	Ctrl	Gt1	0.982561	0.164659	-2.57707	-2.49884	0.0001	0.00471035	yes
XLOC_004572	XLOC_004572	UBE2L6	chr11:57319127-57335803	Ctrl	Gt1	39.7575	143.43	1.85105	4.77025	5e-05	0.00250773	yes
XLOC_004597	XLOC_004597	TCN1	chr11:59620280-59634041	Ctrl	Gt1	0	3.01764	NA	NA	5e-05	0.00250773	yes
XLOC_004601	XLOC_004601	SLC15A3	chr11:60691912-60719257	Ctrl	Gt1	9.58453	31.1444	1.70019	2.57234	5e-05	0.00250773	yes
XLOC_004603	XLOC_004603	VWCE	chr11:61025627-61062788	Ctrl	Gt1	8.83476	20.0176	1.18001	2.60008	5e-05	0.00250773	yes
XLOC_004633	XLOC_004633	SNHG1,SNORD22,SNORD25,SNORD26,SNORD29,SNORD31	chr11:62619459-62623360	Ctrl	Gt1	47.8816	1185.72	4.63015	1.73409	5e-05	0.00250773	yes
XLOC_004665	XLOC_004665	BATF2	chr11:64755416-64764517	Ctrl	Gt1	1.97347	5.58241	1.50015	2.49676	5e-05	0.00250773	yes
XLOC_004726	XLOC_004726	MRGPRF	chr11:68771861-68780850	Ctrl	Gt1	2.36205	4.83912	1.0347	1.87902	0.0002	0.0084229	yes
XLOC_004894	XLOC_004894	APOA4	chr11:116684953-116699992	Ctrl	Gt1	16.0156	2.56708	-2.64128	-3.08152	0.00065	0.022102	yes
XLOC_004909	XLOC_004909	CD3D	chr11:118209788-118213459	Ctrl	Gt1	1.71413	5.80023	1.75864	1.81387	0.00015	0.00656786	yes
XLOC_004990	XLOC_004990	B3GAT1	chr11:134248397-134281869	Ctrl	Gt1	1.57291	3.29084	1.06502	1.84393	0.00025	0.0101509	yes
XLOC_004998	XLOC_004998	-	chr11:2196514-2199034	Ctrl	Gt1	1.98797	0.423754	-2.22999	-2.40707	0.00025	0.0101509	yes
XLOC_005060	XLOC_005060	-	chr11:76511318-76515557	Ctrl	Gt1	4.65095	2.23214	-1.0591	-2.01818	0.00015	0.00656786	yes
XLOC_005177	XLOC_005177	LOC100499405	chr12:9389589-9395645	Ctrl	Gt1	1.99181	4.14673	1.0579	1.76135	0.0003	0.0118539	yes
XLOC_005210	XLOC_005210	EMP1	chr12:13349601-13369708	Ctrl	Gt1	4.56694	1.39531	-1.71064	-2.37262	5e-05	0.00250773	yes
XLOC_005326	XLOC_005326	NR4A1	chr12:52416615-52453291	Ctrl	Gt1	2.22936	0.608474	-1.87336	-2.06375	0.00035	0.0134914	yes
XLOC_005382	XLOC_005382	DGKA	chr12:56324945-56347807	Ctrl	Gt1	1.15187	2.50078	1.1184	1.6044	0.00055	0.0193425	yes
XLOC_005449	XLOC_005449	LYZ	chr12:69742133-69748013	Ctrl	Gt1	32.7129	72.4268	1.14666	2.48292	5e-05	0.00250773	yes
XLOC_005493	XLOC_005493	SOCS2	chr12:93938915-93970296	Ctrl	Gt1	11.9281	5.452	-1.12951	-1.87304	5e-05	0.00250773	yes
XLOC_005499	XLOC_005499	MIR331	chr12:95702136-95703647	Ctrl	Gt1	1.43789	6.82204	2.24625	2.34019	0.00015	0.00656786	yes
XLOC_005528	XLOC_005528	ASCL1	chr12:103351451-103354294	Ctrl	Gt1	0.188992	1.9571	3.37232	3.00904	5e-05	0.00250773	yes
XLOC_005578	XLOC_005578	OAS1	chr12:113344738-113358160	Ctrl	Gt1	20.3973	129.568	2.66726	5.9742	5e-05	0.00250773	yes
XLOC_005579	XLOC_005579	OAS3	chr12:113376248-113411070	Ctrl	Gt1	1.82848	17.4892	3.25775	7.64821	5e-05	0.00250773	yes
XLOC_005580	XLOC_005580	OAS2	chr12:113416266-113449529	Ctrl	Gt1	4.68006	56.1394	3.58441	7.64621	5e-05	0.00250773	yes
XLOC_005804	XLOC_005804	MGP	chr12:15034114-15038853	Ctrl	Gt1	6.17879	15.5442	1.33098	2.33705	5e-05	0.00250773	yes
XLOC_006193	XLOC_006193	TESC	chr12:117476727-117537251	Ctrl	Gt1	1.30119	3.61056	1.47239	1.58685	0.0014	0.0407051	yes
XLOC_006219	XLOC_006219	OASL	chr12:121458094-121476780	Ctrl	Gt1	5.47406	171.335	4.96806	10.1737	5e-05	0.00250773	yes
XLOC_006316	XLOC_006316	-	chr12:68774283-68776807	Ctrl	Gt1	0.109436	0.866573	2.98524	2.57326	0.0004	0.0149995	yes
XLOC_006322	XLOC_006322	-	chr12:88211274-88214128	Ctrl	Gt1	5.25005	0.38304	-3.77677	-4.16631	5e-05	0.00250773	yes
XLOC_006419	XLOC_006419	FREM2	chr13:39261172-39461267	Ctrl	Gt1	1.12196	0.313458	-1.83967	-2.94104	5e-05	0.00250773	yes
XLOC_006484	XLOC_006484	KLF5	chr13:73633141-73651676	Ctrl	Gt1	0.729073	1.86301	1.3535	1.84475	0.00055	0.0193425	yes
XLOC_006609	XLOC_006609	SPG20	chr13:36875774-36944317	Ctrl	Gt1	3.45639	1.34862	-1.35779	-2.40973	5e-05	0.00250773	yes
XLOC_006631	XLOC_006631	EPSTI1	chr13:43460567-43566483	Ctrl	Gt1	3.87182	28.6447	2.88718	5.61427	5e-05	0.00250773	yes
XLOC_006843	XLOC_006843	-	chr14:22942775-23021093	Ctrl	Gt1	4.84901	11.2039	1.20825	1.92598	5e-05	0.00250773	yes
XLOC_006868	XLOC_006868	IRF9	chr14:24630264-24636357	Ctrl	Gt1	24.3325	58.9745	1.27721	3.18856	5e-05	0.00250773	yes
XLOC_006869	XLOC_006869	REC8	chr14:24640770-24658124	Ctrl	Gt1	2.31643	6.72542	1.53772	1.89145	0.0015	0.0430735	yes
XLOC_006875	XLOC_006875	NYNRIN	chr14:24867991-24888494	Ctrl	Gt1	6.98447	3.20689	-1.12297	-2.44309	5e-05	0.00250773	yes
XLOC_007023	XLOC_007023	FOS	chr14:75745480-75748937	Ctrl	Gt1	10.3295	1.40932	-2.87369	-3.33957	5e-05	0.00250773	yes
XLOC_007025	XLOC_007025	JDP2	chr14:75894508-75939404	Ctrl	Gt1	6.54851	2.45161	-1.41744	-1.8444	0.00135	0.0395641	yes
XLOC_007075	XLOC_007075	IFI27L1	chr14:94547638-94569060	Ctrl	Gt1	6.10517	12.6416	1.05007	1.51171	0.00155	0.0441075	yes
XLOC_007076	XLOC_007076	IFI27	chr14:94576036-94583040	Ctrl	Gt1	32.0891	2167.72	6.07795	11.8487	5e-05	0.00250773	yes
XLOC_007282	XLOC_007282	HAUS4	chr14:23415436-23426351	Ctrl	Gt1	14.5122	128.617	3.14774	10.028	5e-05	0.00250773	yes
XLOC_007576	XLOC_007576	ELK2AP	chr14:106053462-106331454	Ctrl	Gt1	169.256	601.371	1.82905	2.27739	5e-05	0.00250773	yes
XLOC_007808	XLOC_007808	THBS1	chr15:39873279-39891159	Ctrl	Gt1	9.0908	2.6279	-1.7905	-3.7791	5e-05	0.00250773	yes
XLOC_007819	XLOC_007819	CASC5	chr15:40886446-40954881	Ctrl	Gt1	0.29554	0.846125	1.51752	2.11029	5e-05	0.00250773	yes
XLOC_007824	XLOC_007824	SPINT1	chr15:41136245-41149853	Ctrl	Gt1	0.937508	2.52462	1.42916	1.9577	5e-05	0.00250773	yes
XLOC_007855	XLOC_007855	B2M	chr15:45003684-45010357	Ctrl	Gt1	1941.33	5667.75	1.54573	3.06249	5e-05	0.00250773	yes
XLOC_007856	XLOC_007856	-	chr15:45021309-45025290	Ctrl	Gt1	4.27787	15.4594	1.85352	4.099	5e-05	0.00250773	yes
XLOC_007857	XLOC_007857	TRIM69	chr15:45028559-45060025	Ctrl	Gt1	0.273004	1.13685	2.05805	1.73474	0.0004	0.0149995	yes
XLOC_007899	XLOC_007899	LOC283663	chr15:57592562-57599967	Ctrl	Gt1	0.49441	1.29385	1.38789	1.55037	0.00175	0.0484251	yes
XLOC_008060	XLOC_008060	ISG20	chr15:89182038-89198879	Ctrl	Gt1	4.07628	14.5519	1.83589	2.79897	5e-05	0.00250773	yes
XLOC_008105	XLOC_008105	ALDH1A3	chr15:101420008-101456830	Ctrl	Gt1	0.347834	1.02176	1.55459	1.84519	0.0005	0.0180147	yes
XLOC_008164	XLOC_008164	LPCAT4	chr15:34651088-34659395	Ctrl	Gt1	1.3922	3.20866	1.2046	1.9056	0.00045	0.016496	yes
XLOC_008231	XLOC_008231	PATL2	chr15:44957908-45003525	Ctrl	Gt1	3.02774	13.1026	2.11354	2.09859	5e-05	0.00250773	yes
XLOC_008364	XLOC_008364	CYP1A1	chr15:75011880-75017877	Ctrl	Gt1	22.1366	85.4144	1.94805	3.83318	5e-05	0.00250773	yes
XLOC_008372	XLOC_008372	MIR631	chr15:75639131-75748124	Ctrl	Gt1	399.677	4.44594	-6.4902	-5.33036	5e-05	0.00250773	yes
XLOC_008448	XLOC_008448	PLIN1	chr15:90207596-90222648	Ctrl	Gt1	22.6097	8.96796	-1.33409	-3.37638	5e-05	0.00250773	yes
XLOC_008469	XLOC_008469	ADAMTS17	chr15:100511567-100882183	Ctrl	Gt1	3.857	1.19348	-1.69231	-2.85364	5e-05	0.00250773	yes
XLOC_008519	XLOC_008519	-	chr15:53717707-53718256	Ctrl	Gt1	2.35571	0	NA	NA	5e-05	0.00250773	yes
XLOC_008617	XLOC_008617	NPW	chr16:2069520-2070756	Ctrl	Gt1	21.0267	10.1469	-1.05119	-2.7615	0.0004	0.0149995	yes
XLOC_008654	XLOC_008654	IL32	chr16:3096681-3125604	Ctrl	Gt1	150.395	328.866	1.12874	2.32668	5e-05	0.00250773	yes
XLOC_008872	XLOC_008872	MT1L	chr16:56651372-56652730	Ctrl	Gt1	47.7723	21.0838	-1.18004	-3.57965	0.0013	0.0384563	yes
XLOC_008880	XLOC_008880	MT1H	chr16:56703725-56705041	Ctrl	Gt1	753.332	177.706	-2.08379	-10.3143	5e-05	0.00250773	yes
XLOC_008882	XLOC_008882	MT1X	chr16:56716381-56718108	Ctrl	Gt1	2239.24	947.672	-1.24055	-5.9786	5e-05	0.00250773	yes
XLOC_008888	XLOC_008888	NLRC5	chr16:57023481-57117436	Ctrl	Gt1	4.21279	10.0314	1.25168	2.21519	5e-05	0.00250773	yes
XLOC_008972	XLOC_008972	CHST4	chr16:71560022-71574201	Ctrl	Gt1	1.69925	4.06664	1.25894	2.01453	5e-05	0.00250773	yes
XLOC_008973	XLOC_008973	MARVELD3	chr16:71660069-71675868	Ctrl	Gt1	2.85592	5.79691	1.02133	1.96575	5e-05	0.00250773	yes
XLOC_009089	XLOC_009089	-	chr16:1171521-1173885	Ctrl	Gt1	3.35672	0.235027	-3.83616	-2.6243	0.00015	0.00656786	yes
XLOC_009355	XLOC_009355	MT1G	chr16:56700638-56701996	Ctrl	Gt1	4954.02	2282.79	-1.11781	-2.34313	5e-05	0.00250773	yes
XLOC_009416	XLOC_009416	NQO1	chr16:69743303-69760533	Ctrl	Gt1	0.616118	4.10171	2.73495	3.37097	5e-05	0.00250773	yes
XLOC_009517	XLOC_009517	-	chr16:1177370-1177522	Ctrl	Gt1	55.1329	0	NA	NA	5e-05	0.00250773	yes
XLOC_009565	XLOC_009565	-	chr16:31818180-31818284	Ctrl	Gt1	641.751	0	NA	NA	5e-05	0.00250773	yes
XLOC_009674	XLOC_009674	XAF1	chr17:6659155-6678968	Ctrl	Gt1	23.5243	105.523	2.10799	4.86316	5e-05	0.00250773	yes
XLOC_009774	XLOC_009774	LOC339240	chr17:18324085-18328647	Ctrl	Gt1	0.837832	3.24234	1.9523	2.7735	5e-05	0.00250773	yes
XLOC_009864	XLOC_009864	SLFN5	chr17:33570042-33600674	Ctrl	Gt1	0.980253	3.0006	1.61403	3.45558	5e-05	0.00250773	yes
XLOC_009903	XLOC_009903	TCAP	chr17:37821420-37822807	Ctrl	Gt1	8.80017	1.0559	-3.05906	-3.1214	5e-05	0.00250773	yes
XLOC_009916	XLOC_009916	RAPGEFL1	chr17:38334241-38351906	Ctrl	Gt1	9.73126	4.17313	-1.2215	-2.43398	5e-05	0.00250773	yes
XLOC_009959	XLOC_009959	IFI35	chr17:41158741-41166476	Ctrl	Gt1	14.7275	41.4136	1.49159	3.61078	5e-05	0.00250773	yes
XLOC_010029	XLOC_010029	ITGA3	chr17:48133339-48167849	Ctrl	Gt1	0.626948	1.40518	1.16434	1.73955	0.00065	0.022102	yes
XLOC_010107	XLOC_010107	RGS9	chr17:63130473-63223821	Ctrl	Gt1	0.208664	0.758996	1.86291	1.48449	0.0004	0.0149995	yes
XLOC_010160	XLOC_010160	ITGB4	chr17:73717515-73753899	Ctrl	Gt1	0.340067	1.13331	1.73665	2.38167	5e-05	0.00250773	yes
XLOC_010273	XLOC_010273	TRPV3	chr17:3413847-3461289	Ctrl	Gt1	0.403916	0.9207	1.18868	1.53486	0.0009	0.0286597	yes
XLOC_010497	XLOC_010497	CCL5	chr17:34198495-34207377	Ctrl	Gt1	11.0766	23.5179	1.08624	2.35554	5e-05	0.00250773	yes
XLOC_010590	XLOC_010590	KRT19	chr17:39679868-39684641	Ctrl	Gt1	1.17909	4.44324	1.91393	2.97263	5e-05	0.00250773	yes
XLOC_010605	XLOC_010605	DHX58	chr17:40253382-40264751	Ctrl	Gt1	10.9344	22.842	1.06281	2.61537	5e-05	0.00250773	yes
XLOC_010861	XLOC_010861	ST6GALNAC1	chr17:74620844-74639894	Ctrl	Gt1	0.138991	0.886379	2.67294	2.2955	0.0001	0.00471035	yes
XLOC_010876	XLOC_010876	LGALS3BP	chr17:76967334-76976061	Ctrl	Gt1	70.1176	206.161	1.55592	3.85498	5e-05	0.00250773	yes
XLOC_010959	XLOC_010959	-	chr17:14322253-14325119	Ctrl	Gt1	0.67281	1.62582	1.27289	1.74643	0.0006	0.0206726	yes
XLOC_011100	XLOC_011100	APCDD1	chr18:10454624-10488698	Ctrl	Gt1	0.816456	4.0261	2.30194	3.60841	5e-05	0.00250773	yes
XLOC_011146	XLOC_011146	MEP1B	chr18:29769986-29802547	Ctrl	Gt1	1.81464	0.694091	-1.38648	-1.73402	0.001	0.0311475	yes
XLOC_011205	XLOC_011205	-	chr18:60246804-60254904	Ctrl	Gt1	1.13562	2.63999	1.21705	2.06464	5e-05	0.00250773	yes
XLOC_011355	XLOC_011355	MRO	chr18:48321489-48351846	Ctrl	Gt1	3.0979	1.13404	-1.44983	-2.40682	5e-05	0.00250773	yes
XLOC_011369	XLOC_011369	MIR3591	chr18:56113322-56121426	Ctrl	Gt1	4.24341	745.8	7.45742	8.19997	5e-05	0.00250773	yes
XLOC_011370	XLOC_011370	ALPK2	chr18:56148481-56296189	Ctrl	Gt1	12.7557	2.40742	-2.40558	-2.82397	5e-05	0.00250773	yes
XLOC_011480	XLOC_011480	GADD45B	chr19:2476122-2478257	Ctrl	Gt1	49.6583	16.9918	-1.5472	-3.48778	5e-05	0.00250773	yes
XLOC_011599	XLOC_011599	LDLR	chr19:11200037-11244505	Ctrl	Gt1	8.50728	3.28849	-1.37127	-3.06137	5e-05	0.00250773	yes
XLOC_011692	XLOC_011692	B3GNT3	chr19:17905918-17924385	Ctrl	Gt1	0.366672	1.09356	1.57646	1.76085	0.0014	0.0407051	yes
XLOC_011784	XLOC_011784	FXYD3	chr19:35606731-35615228	Ctrl	Gt1	0.309256	1.97955	2.6783	1.76263	5e-05	0.00250773	yes
XLOC_011792	XLOC_011792	CD22	chr19:35810308-35838264	Ctrl	Gt1	0.42635	1.50569	1.82031	2.04123	5e-05	0.00250773	yes
XLOC_011809	XLOC_011809	ARHGAP33	chr19:36266416-36279753	Ctrl	Gt1	0.99667	2.26391	1.18363	1.79351	0.00035	0.0134914	yes
XLOC_011892	XLOC_011892	CEACAM6	chr19:42259397-42276113	Ctrl	Gt1	0	2.95453	NA	NA	5e-05	0.00250773	yes
XLOC_011896	XLOC_011896	CD79A	chr19:42381189-42385439	Ctrl	Gt1	0.573385	3.51533	2.61608	2.55891	5e-05	0.00250773	yes
XLOC_011938	XLOC_011938	APOC1P1	chr19:45430059-45434643	Ctrl	Gt1	344.079	133.616	-1.36465	-3.20318	5e-05	0.00250773	yes
XLOC_011941	XLOC_011941	RELB	chr19:45504706-45541510	Ctrl	Gt1	1.92036	3.8954	1.02039	1.71056	0.00075	0.0246662	yes
XLOC_012057	XLOC_012057	SPIB	chr19:50922194-50934538	Ctrl	Gt1	0.0988427	0.863104	3.12633	2.22174	5e-05	0.00250773	yes
XLOC_012291	XLOC_012291	REXO1	chr19:1815244-1848452	Ctrl	Gt1	6.04721	133.644	4.46598	12.5702	5e-05	0.00250773	yes
XLOC_012314	XLOC_012314	C19orf77	chr19:3474404-3480540	Ctrl	Gt1	52.7622	24.9824	-1.07859	-2.63166	5e-05	0.00250773	yes
XLOC_012344	XLOC_012344	PTPRS	chr19:5205512-5340814	Ctrl	Gt1	1.85382	4.33278	1.22479	2.85565	5e-05	0.00250773	yes
XLOC_012414	XLOC_012414	COL5A3	chr19:10070235-10121147	Ctrl	Gt1	14.9074	3.64081	-2.0337	-4.70921	5e-05	0.00250773	yes
XLOC_012526	XLOC_012526	BST2	chr19:17513711-17516401	Ctrl	Gt1	126.401	458.508	1.85894	4.6171	5e-05	0.00250773	yes
XLOC_012731	XLOC_012731	KCNN4	chr19:44270684-44285409	Ctrl	Gt1	0.215683	0.909103	2.07553	1.97472	0.00145	0.0419104	yes
XLOC_012751	XLOC_012751	CKM	chr19:45809670-45826233	Ctrl	Gt1	2.43384	0	NA	NA	5e-05	0.00250773	yes
XLOC_012799	XLOC_012799	PLA2G4C	chr19:48551099-48614109	Ctrl	Gt1	2.33955	5.49567	1.23206	1.97497	5e-05	0.00250773	yes
XLOC_012935	XLOC_012935	TMC4	chr19:54663833-54676944	Ctrl	Gt1	0.973176	3.17875	1.70769	2.52881	5e-05	0.00250773	yes
XLOC_013092	XLOC_013092	-	chr2:3523486-3527850	Ctrl	Gt1	1.13677	2.90851	1.35534	1.86137	0.00095	0.0298854	yes
XLOC_013100	XLOC_013100	RSAD2	chr2:6973457-7038977	Ctrl	Gt1	0.834964	16.6078	4.31401	6.1409	5e-05	0.00250773	yes
XLOC_013128	XLOC_013128	KCNS3	chr2:18059944-18114225	Ctrl	Gt1	2.22195	0.591864	-1.90849	-2.27894	0.0005	0.0180147	yes
XLOC_013131	XLOC_013131	RHOB	chr2:20646834-20649201	Ctrl	Gt1	154.838	59.8474	-1.3714	-3.11404	5e-05	0.00250773	yes
XLOC_013232	XLOC_013232	PRKCE	chr2:45879042-46415129	Ctrl	Gt1	3.68877	1.4169	-1.3804	-2.17172	5e-05	0.00250773	yes
XLOC_013373	XLOC_013373	MAL	chr2:95691478-95719735	Ctrl	Gt1	0.177538	1.0418	2.55287	1.11605	0.00165	0.0462084	yes
XLOC_013375	XLOC_013375	PROM2	chr2:95940200-95957055	Ctrl	Gt1	0.312566	1.61624	2.37041	2.82411	5e-05	0.00250773	yes
XLOC_013538	XLOC_013538	LYPD6B	chr2:149894980-150071772	Ctrl	Gt1	0.244305	1.12849	2.20764	1.97744	0.0016	0.0451231	yes
XLOC_013708	XLOC_013708	IGFBP2	chr2:217498126-217529158	Ctrl	Gt1	162.198	357.7	1.14099	2.55147	5e-05	0.00250773	yes
XLOC_013756	XLOC_013756	CCL20	chr2:228678557-228682280	Ctrl	Gt1	0.505868	2.07948	2.03939	1.48887	0.0011	0.0336216	yes
XLOC_013770	XLOC_013770	B3GNT7	chr2:232260334-232265875	Ctrl	Gt1	0.375611	1.06217	1.49971	1.69399	0.0006	0.0206726	yes
XLOC_013782	XLOC_013782	EFHD1	chr2:233470766-233547491	Ctrl	Gt1	32.6267	13.5273	-1.27018	-2.83602	5e-05	0.00250773	yes
XLOC_013806	XLOC_013806	ESPNL	chr2:239008950-239041928	Ctrl	Gt1	0.514793	2.66015	2.36944	3.01524	5e-05	0.00250773	yes
XLOC_013852	XLOC_013852	CMPK2	chr2:6973457-7038977	Ctrl	Gt1	1.34892	17.532	3.70011	5.53443	5e-05	0.00250773	yes
XLOC_013889	XLOC_013889	-	chr2:20786003-20793379	Ctrl	Gt1	8.01043	3.32817	-1.26715	-2.87154	5e-05	0.00250773	yes
XLOC_013942	XLOC_013942	SRD5A2	chr2:31747552-31935309	Ctrl	Gt1	44.8342	22.1894	-1.01473	-2.45831	5e-05	0.00250773	yes
XLOC_013952	XLOC_013952	EIF2AK2	chr2:37330562-37384190	Ctrl	Gt1	1.65747	4.69319	1.50158	3.15339	5e-05	0.00250773	yes
XLOC_014004	XLOC_014004	EFEMP1	chr2:56093096-56151298	Ctrl	Gt1	1.16373	3.48814	1.5837	2.47017	5e-05	0.00250773	yes
XLOC_014121	XLOC_014121	-	chr2:89156670-89161471	Ctrl	Gt1	354.28	802.659	1.1799	2.83154	5e-05	0.00250773	yes
XLOC_014233	XLOC_014233	MIR4783	chr2:128173993-128186824	Ctrl	Gt1	187.692	4.50672	-5.38015	-6.22624	5e-05	0.00250773	yes
XLOC_014305	XLOC_014305	IFIH1	chr2:163123588-163175039	Ctrl	Gt1	5.08026	17.1642	1.75642	4.16932	5e-05	0.00250773	yes
XLOC_014383	XLOC_014383	STAT1	chr2:191745546-191878976	Ctrl	Gt1	17.4106	91.092	2.38736	5.59627	5e-05	0.00250773	yes
XLOC_014481	XLOC_014481	TUBA4A	chr2:220110191-220136910	Ctrl	Gt1	8.16256	18.9475	1.21492	2.14008	0.00015	0.00656786	yes
XLOC_014497	XLOC_014497	FAM124B	chr2:225243414-225266711	Ctrl	Gt1	2.39659	0.220658	-3.4411	-3.0058	5e-05	0.00250773	yes
XLOC_014510	XLOC_014510	SLC16A14	chr2:230899689-230933715	Ctrl	Gt1	1.84903	0.413521	-2.16073	-2.65708	5e-05	0.00250773	yes
XLOC_014511	XLOC_014511	SP110	chr2:231030797-231090444	Ctrl	Gt1	3.44987	7.21106	1.06367	1.97407	5e-05	0.00250773	yes
XLOC_014565	XLOC_014565	C2orf54	chr2:241825464-241836276	Ctrl	Gt1	16.1501	4.7242	-1.7734	-2.914	5e-05	0.00250773	yes
XLOC_014579	XLOC_014579	-	chr2:6967517-6969791	Ctrl	Gt1	0.100108	3.46884	5.11482	4.58246	5e-05	0.00250773	yes
XLOC_014607	XLOC_014607	-	chr2:34947791-34950189	Ctrl	Gt1	2.52271	0.640329	-1.97809	-2.26028	0.0006	0.0206726	yes
XLOC_014638	XLOC_014638	-	chr2:90198892-90199165	Ctrl	Gt1	0	5.02728	NA	NA	5e-05	0.00250773	yes
XLOC_014721	XLOC_014721	-	chr2:235005647-235007409	Ctrl	Gt1	1.82119	4.30688	1.24176	2.09722	0.00025	0.0101509	yes
XLOC_014757	XLOC_014757	NOP56	chr20:2633177-2639039	Ctrl	Gt1	16.4911	125.245	2.92499	10.2821	5e-05	0.00250773	yes
XLOC_014798	XLOC_014798	ISM1	chr20:13202417-13281297	Ctrl	Gt1	3.75772	1.24886	-1.58925	-2.08881	0.00015	0.00656786	yes
XLOC_014898	XLOC_014898	EPB41L1	chr20:34700347-34820721	Ctrl	Gt1	3.02467	1.26012	-1.26321	-2.20182	5e-05	0.00250773	yes
XLOC_014965	XLOC_014965	MMP9	chr20:44637546-44645200	Ctrl	Gt1	0.336368	1.32761	1.98072	2.13635	0.00095	0.0298854	yes
XLOC_015297	XLOC_015297	ZNFX1	chr20:47862438-47905795	Ctrl	Gt1	3.31297	9.12731	1.46207	2.98055	5e-05	0.00250773	yes
XLOC_015325	XLOC_015325	ZBP1	chr20:56178843-56195632	Ctrl	Gt1	0.32048	1.03754	1.69486	1.37406	0.0012	0.035956	yes
XLOC_015357	XLOC_015357	CHRNA4	chr20:61974605-62002520	Ctrl	Gt1	35.6837	10.4768	-1.76807	-3.5536	5e-05	0.00250773	yes
XLOC_015360	XLOC_015360	PTK6	chr20:62158312-62168739	Ctrl	Gt1	5.7085	2.27728	-1.3258	-2.12925	0.00025	0.0101509	yes
XLOC_015362	XLOC_015362	PRIC285	chr20:62189438-62205592	Ctrl	Gt1	2.22902	6.86269	1.62237	4.19504	5e-05	0.00250773	yes
XLOC_015428	XLOC_015428	NCAM2	chr21:22370632-22912517	Ctrl	Gt1	2.90849	0.760683	-1.9349	-2.22421	5e-05	0.00250773	yes
XLOC_015480	XLOC_015480	DOPEY2	chr21:37529205-37666572	Ctrl	Gt1	7.85687	3.59979	-1.12604	-1.90851	0.0001	0.00471035	yes
XLOC_015501	XLOC_015501	MX2	chr21:42733949-42780869	Ctrl	Gt1	0.905797	2.91522	1.68634	2.53489	5e-05	0.00250773	yes
XLOC_015502	XLOC_015502	MX1	chr21:42792519-42831141	Ctrl	Gt1	7.4556	95.5785	3.68029	8.93372	5e-05	0.00250773	yes
XLOC_015580	XLOC_015580	ADAMTS1	chr21:28208605-28217728	Ctrl	Gt1	2.44258	0.903169	-1.43534	-2.1579	0.0002	0.0084229	yes
XLOC_015667	XLOC_015667	TFF3	chr21:43731776-43735706	Ctrl	Gt1	1.19831	15.242	3.66897	5.88196	5e-05	0.00250773	yes
XLOC_015668	XLOC_015668	TFF2	chr21:43766466-43771208	Ctrl	Gt1	0.340088	9.72988	4.83844	4.96837	0.00035	0.0134914	yes
XLOC_015669	XLOC_015669	TFF1	chr21:43782390-43786644	Ctrl	Gt1	0	10.3249	NA	NA	5e-05	0.00250773	yes
XLOC_015710	XLOC_015710	S100B	chr21:48018530-48025035	Ctrl	Gt1	0.274617	2.0014	2.86552	2.07542	0.0005	0.0180147	yes
XLOC_015762	XLOC_015762	USP18	chr22:18632757-18660162	Ctrl	Gt1	7.89545	26.1283	1.72652	4.07222	5e-05	0.00250773	yes
XLOC_015780	XLOC_015780	LOC150197	chr22:20193542-20197148	Ctrl	Gt1	1.66388	0.523837	-1.66736	-1.76302	0.0016	0.0451231	yes
XLOC_015865	XLOC_015865	MIAT	chr22:27053445-27113417	Ctrl	Gt1	0.300639	0.948253	1.65724	2.56169	5e-05	0.00250773	yes
XLOC_015901	XLOC_015901	SLC5A1	chr22:32439018-32509011	Ctrl	Gt1	0.90544	2.03113	1.16559	1.87725	5e-05	0.00250773	yes
XLOC_015919	XLOC_015919	CSF2RB	chr22:37309674-37336479	Ctrl	Gt1	0.377529	1.00925	1.41862	1.91119	0.0001	0.00471035	yes
XLOC_015948	XLOC_015948	APOBEC3G	chr22:39473009-39483748	Ctrl	Gt1	1.19861	3.26949	1.4477	2.17104	0.00025	0.0101509	yes
XLOC_015981	XLOC_015981	LOC100132273	chr22:42486936-42521354	Ctrl	Gt1	15.5925	36.6773	1.23403	3.33949	5e-05	0.00250773	yes
XLOC_016000	XLOC_016000	FBLN1	chr22:45898718-45997014	Ctrl	Gt1	2.32762	8.23386	1.82271	3.35142	5e-05	0.00250773	yes
XLOC_016050	XLOC_016050	PRODH	chr22:18900134-18924066	Ctrl	Gt1	8.30997	3.53012	-1.23513	-2.1619	5e-05	0.00250773	yes
XLOC_016175	XLOC_016175	APOL3	chr22:36536278-36562225	Ctrl	Gt1	20.6994	69.9474	1.75668	4.16974	5e-05	0.00250773	yes
XLOC_016195	XLOC_016195	LGALS2	chr22:37966252-37976024	Ctrl	Gt1	1.99113	16.4557	3.04693	5.08787	5e-05	0.00250773	yes
XLOC_016196	XLOC_016196	ANKRD54	chr22:38226730-38245038	Ctrl	Gt1	58.1664	6.33099	-3.19968	-8.01022	5e-05	0.00250773	yes
XLOC_016243	XLOC_016243	CYP2D7P1	chr22:42536213-42540575	Ctrl	Gt1	30.832	68.1578	1.14445	3.552	5e-05	0.00250773	yes
XLOC_016258	XLOC_016258	SCUBE1	chr22:43599228-43739394	Ctrl	Gt1	3.80337	1.57155	-1.27509	-1.76223	0.00115	0.0347647	yes
XLOC_016379	XLOC_016379	HDAC11	chr3:13521714-13547924	Ctrl	Gt1	1.10504	2.41939	1.13054	1.69388	0.0004	0.0149995	yes
XLOC_016515	XLOC_016515	TREX1	chr3:48507228-48509044	Ctrl	Gt1	5.12717	10.8049	1.07546	2.12414	5e-05	0.00250773	yes
XLOC_016710	XLOC_016710	CASR	chr3:121902529-122005344	Ctrl	Gt1	0.0993028	0.962765	3.27728	2.97567	5e-05	0.00250773	yes
XLOC_016711	XLOC_016711	CSTA	chr3:122044010-122060815	Ctrl	Gt1	20.2109	8.21803	-1.29827	-2.76359	0.0001	0.00471035	yes
XLOC_016715	XLOC_016715	PARP14	chr3:122399671-122449687	Ctrl	Gt1	20.1428	48.7112	1.27399	3.02453	5e-05	0.00250773	yes
XLOC_016925	XLOC_016925	RTP4	chr3:187086167-187089630	Ctrl	Gt1	4.64828	22.2446	2.25869	4.16314	5e-05	0.00250773	yes
XLOC_016951	XLOC_016951	LOC401109	chr3:195869405-195896076	Ctrl	Gt1	7.28673	2.19625	-1.73023	-2.54426	5e-05	0.00250773	yes
XLOC_017087	XLOC_017087	LTF	chr3:46477495-46506598	Ctrl	Gt1	0.465101	1.48941	1.67912	1.70898	0.00035	0.0134914	yes
XLOC_017108	XLOC_017108	SHISA5	chr3:48509056-48541661	Ctrl	Gt1	43.3596	92.372	1.0911	2.92238	5e-05	0.00250773	yes
XLOC_017262	XLOC_017262	ABI3BP	chr3:100468056-100712334	Ctrl	Gt1	1.20535	2.4796	1.04066	1.58233	0.0005	0.0180147	yes
XLOC_017286	XLOC_017286	CCDC80	chr3:112323408-112359977	Ctrl	Gt1	0.470684	1.45967	1.63281	2.11921	5e-05	0.00250773	yes
XLOC_017321	XLOC_017321	PARP9	chr3:122246759-122294049	Ctrl	Gt1	36.2495	82.4809	1.1861	2.1683	5e-05	0.00250773	yes
XLOC_017414	XLOC_017414	PLSCR1	chr3:146229889-146262734	Ctrl	Gt1	7.3928	16.9965	1.20104	2.89236	5e-05	0.00250773	yes
XLOC_017499	XLOC_017499	LAMP3	chr3:182840002-182880667	Ctrl	Gt1	0.201607	3.37756	4.06636	4.7319	5e-05	0.00250773	yes
XLOC_017551	XLOC_017551	APOD	chr3:195295572-195311076	Ctrl	Gt1	0.191901	4.52729	4.56022	3.74793	0.0007	0.0233171	yes
XLOC_017571	XLOC_017571	KIAA0226	chr3:197398258-197511317	Ctrl	Gt1	318.232	2.31676	-7.10182	-9.64923	5e-05	0.00250773	yes
XLOC_017577	XLOC_017577	-	chr3:27148716-27150604	Ctrl	Gt1	2.14453	0.270278	-2.98815	-2.62739	0.00095	0.0298854	yes
XLOC_017606	XLOC_017606	-	chr3:112315663-112317543	Ctrl	Gt1	0.114045	1.07493	3.23658	2.61535	0.00055	0.0193425	yes
XLOC_017768	XLOC_017768	LAP3	chr4:17578926-17609671	Ctrl	Gt1	71.6059	149.091	1.05804	2.42152	5e-05	0.00250773	yes
XLOC_017893	XLOC_017893	PARM1	chr4:75858284-75975325	Ctrl	Gt1	0.241321	0.822564	1.76918	2.11549	5e-05	0.00250773	yes
XLOC_017904	XLOC_017904	CXCL13	chr4:78432906-78532988	Ctrl	Gt1	0.43703	5.85028	3.7427	4.04615	5e-05	0.00250773	yes
XLOC_017934	XLOC_017934	SPP1	chr4:88896801-88904563	Ctrl	Gt1	7.13926	18.3205	1.35962	2.25199	5e-05	0.00250773	yes
XLOC_017936	XLOC_017936	HERC6	chr4:89299857-89364259	Ctrl	Gt1	2.18878	19.8112	3.17812	5.72058	5e-05	0.00250773	yes
XLOC_017937	XLOC_017937	HERC5	chr4:89378267-89427314	Ctrl	Gt1	2.45099	23.9124	3.28632	7.85436	5e-05	0.00250773	yes
XLOC_017942	XLOC_017942	MMRN1	chr4:90816051-90875780	Ctrl	Gt1	0.559977	1.37422	1.29517	1.74119	0.00015	0.00656786	yes
XLOC_018320	XLOC_018320	CXCL9	chr4:76922622-76928641	Ctrl	Gt1	4.58842	13.6094	1.56854	3.53597	5e-05	0.00250773	yes
XLOC_018321	XLOC_018321	CXCL10	chr4:76932332-77033955	Ctrl	Gt1	5.62715	59.1524	3.39396	8.03309	5e-05	0.00250773	yes
XLOC_018512	XLOC_018512	DDX60	chr4:169137441-169239958	Ctrl	Gt1	4.27287	27.859	2.70487	5.807	5e-05	0.00250773	yes
XLOC_018513	XLOC_018513	DDX60L	chr4:169277885-169401638	Ctrl	Gt1	4.8813	14.0495	1.52518	2.94668	5e-05	0.00250773	yes
XLOC_018685	XLOC_018685	SLC6A19	chr5:1201709-1225230	Ctrl	Gt1	0.409134	1.54546	1.91739	2.67823	5e-05	0.00250773	yes
XLOC_018872	XLOC_018872	C5orf27	chr5:95187933-95195836	Ctrl	Gt1	89.0008	34.246	-1.37788	-2.61645	5e-05	0.00250773	yes
XLOC_018966	XLOC_018966	NPY6R	chr5:137136881-137146439	Ctrl	Gt1	1.25885	0.246047	-2.35511	-2.12359	0.00155	0.0441075	yes
XLOC_019045	XLOC_019045	MIR143,MIR143HG,MIR145	chr5:148786439-148812399	Ctrl	Gt1	0.716486	97.2562	7.08471	3.13524	5e-05	0.00250773	yes
XLOC_019105	XLOC_019105	GABRP	chr5:170210647-170241050	Ctrl	Gt1	1.06197	6.18001	2.54087	3.55673	5e-05	0.00250773	yes
XLOC_019148	XLOC_019148	LOC728554	chr5:177302261-177311269	Ctrl	Gt1	4.51876	11.9051	1.39758	1.8666	0.00025	0.0101509	yes
XLOC_019179	XLOC_019179	TPPP	chr5:612404-693510	Ctrl	Gt1	2.00519	0.8656	-1.21197	-1.73852	0.0015	0.0430735	yes
XLOC_019273	XLOC_019273	HMGCS1	chr5:43289492-43313595	Ctrl	Gt1	62.5164	30.0857	-1.05516	-2.65952	5e-05	0.00250773	yes
XLOC_019280	XLOC_019280	EMB	chr5:49692030-49737234	Ctrl	Gt1	0.663051	1.40389	1.08224	1.49306	0.0017	0.0473084	yes
XLOC_019358	XLOC_019358	MTRNR2L2	chr5:79921960-80174393	Ctrl	Gt1	2725.29	1325.09	-1.04032	-2.32186	0.0001	0.00471035	yes
XLOC_019504	XLOC_019504	FCHSD1	chr5:141016516-141030986	Ctrl	Gt1	0.993647	2.07939	1.06536	1.62475	0.0004	0.0149995	yes
XLOC_019522	XLOC_019522	SPINK1	chr5:147204142-147211260	Ctrl	Gt1	0.728232	14.1609	4.28137	5.67485	0.0004	0.0149995	yes
XLOC_019593	XLOC_019593	DUSP1	chr5:172195092-172198203	Ctrl	Gt1	91.8976	18.878	-2.28332	-5.17378	5e-05	0.00250773	yes
XLOC_019700	XLOC_019700	-	chr5:99388573-99388658	Ctrl	Gt1	42338.5	3002.64	-3.81767	-1529.55	5e-05	0.00250773	yes
XLOC_019731	XLOC_019731	-	chr5:152244138-152244733	Ctrl	Gt1	0	1.11429	NA	NA	5e-05	0.00250773	yes
XLOC_019844	XLOC_019844	BTN3A2	chr6:26365397-26378548	Ctrl	Gt1	8.60519	18.8184	1.12887	2.88735	5e-05	0.00250773	yes
XLOC_019845	XLOC_019845	BTN2A2	chr6:26383323-26395100	Ctrl	Gt1	1.52647	3.45461	1.17833	2.10122	5e-05	0.00250773	yes
XLOC_019848	XLOC_019848	BTN3A3	chr6:26440699-26453643	Ctrl	Gt1	6.96371	17.1852	1.30323	3.18671	5e-05	0.00250773	yes
XLOC_019894	XLOC_019894	HLA-F	chr6:29691116-29716826	Ctrl	Gt1	28.6022	116.606	2.02745	6.24707	5e-05	0.00250773	yes
XLOC_019897	XLOC_019897	HLA-A	chr6:29854514-29914476	Ctrl	Gt1	174.768	755.735	2.11244	4.85645	5e-05	0.00250773	yes
XLOC_019900	XLOC_019900	HLA-J	chr6:29968787-30028961	Ctrl	Gt1	0.692043	4.1712	2.59153	2.85311	5e-05	0.00250773	yes
XLOC_019905	XLOC_019905	HLA-L	chr6:30227338-30234728	Ctrl	Gt1	0.157304	2.28987	3.86363	4.79548	5e-05	0.00250773	yes
XLOC_019907	XLOC_019907	HLA-E	chr6:30457182-30461982	Ctrl	Gt1	93.7335	219.766	1.22933	3.20865	5e-05	0.00250773	yes
XLOC_019926	XLOC_019926	HCP5	chr6:31367376-31478901	Ctrl	Gt1	4.32658	18.1474	2.06846	3.33729	5e-05	0.00250773	yes
XLOC_019961	XLOC_019961	HLA-DQA1	chr6:32605182-32611429	Ctrl	Gt1	4.19055	11.445	1.44951	3.16224	5e-05	0.00250773	yes
XLOC_019964	XLOC_019964	PSMB9	chr6:32821937-32827668	Ctrl	Gt1	13.8813	55.6891	2.00426	4.79329	5e-05	0.00250773	yes
XLOC_020000	XLOC_020000	MAPK13	chr6:36098261-36110627	Ctrl	Gt1	1.31795	2.93444	1.15479	1.58259	0.0009	0.0286597	yes
XLOC_020007	XLOC_020007	PI16	chr6:36916038-36932613	Ctrl	Gt1	0.0921845	1.35289	3.87538	2.32962	5e-05	0.00250773	yes
XLOC_020076	XLOC_020076	C6orf141	chr6:49518112-49522997	Ctrl	Gt1	0.474045	1.4971	1.65907	1.63227	0.00045	0.016496	yes
XLOC_020086	XLOC_020086	LOC730101	chr6:52529198-52533951	Ctrl	Gt1	6.15718	13.5515	1.13811	2.84942	5e-05	0.00250773	yes
XLOC_020339	XLOC_020339	SMOC2	chr6:168841830-169068674	Ctrl	Gt1	0.208249	1.04958	2.33343	2.27233	5e-05	0.00250773	yes
XLOC_020370	XLOC_020370	F13A1	chr6:6144310-6320924	Ctrl	Gt1	0.288992	0.925896	1.67982	1.94878	0.00015	0.00656786	yes
XLOC_020407	XLOC_020407	FAM65B	chr6:24804512-24911228	Ctrl	Gt1	0.507312	1.08259	1.09354	1.36722	0.00165	0.0462084	yes
XLOC_020465	XLOC_020465	UBD	chr6:29520343-29527756	Ctrl	Gt1	21.8294	106.555	2.28725	3.81813	5e-05	0.00250773	yes
XLOC_020470	XLOC_020470	HCG4	chr6:29758807-29765584	Ctrl	Gt1	0.151422	0.947947	2.64624	1.95636	0.0012	0.035956	yes
XLOC_020495	XLOC_020495	HLA-B,HLA-C	chr6:31236524-31324989	Ctrl	Gt1	757.413	4099.55	2.43631	3.40595	5e-05	0.00250773	yes
XLOC_020516	XLOC_020516	SLC44A4	chr6:31830969-31846823	Ctrl	Gt1	0.235487	3.17214	3.75173	3.86871	5e-05	0.00250773	yes
XLOC_020536	XLOC_020536	HLA-DQB1	chr6:32626463-32634466	Ctrl	Gt1	2.31878	18.3975	2.98807	5.3106	5e-05	0.00250773	yes
XLOC_020538	XLOC_020538	HLA-DOB	chr6:32780539-32784916	Ctrl	Gt1	0.46233	2.41399	2.38442	2.24223	0.00015	0.00656786	yes
XLOC_020539	XLOC_020539	TAP2	chr6:32789609-32806547	Ctrl	Gt1	6.08146	15.1356	1.31545	2.80398	5e-05	0.00250773	yes
XLOC_020540	XLOC_020540	PSMB8	chr6:32808493-32821748	Ctrl	Gt1	44.9178	101.889	1.18164	2.88925	5e-05	0.00250773	yes
XLOC_020541	XLOC_020541	TAP1	chr6:32808493-32821748	Ctrl	Gt1	8.24119	25.4704	1.6279	2.64395	5e-05	0.00250773	yes
XLOC_020578	XLOC_020578	ETV7	chr6:36321797-36355637	Ctrl	Gt1	0.624467	4.81734	2.94754	2.97951	5e-05	0.00250773	yes
XLOC_020664	XLOC_020664	GSTA7P	chr6:52604241-52609957	Ctrl	Gt1	0.510754	2.91583	2.51321	3.68438	5e-05	0.00250773	yes
XLOC_020718	XLOC_020718	ME1	chr6:83920109-84140938	Ctrl	Gt1	3.39242	1.50303	-1.17444	-1.97624	0.0007	0.0233171	yes
XLOC_020826	XLOC_020826	TAAR3	chr6:132929293-132935933	Ctrl	Gt1	0.291944	1.13561	1.95971	1.51511	0.0015	0.0430735	yes
XLOC_020833	XLOC_020833	SLC2A12	chr6:134308718-134373789	Ctrl	Gt1	0.920457	2.07838	1.17504	2.17215	5e-05	0.00250773	yes
XLOC_020835	XLOC_020835	SGK1	chr6:134490383-134639196	Ctrl	Gt1	13.48	5.70697	-1.24003	-2.72282	5e-05	0.00250773	yes
XLOC_022227	XLOC_022227	SLC29A4	chr7:5314074-5343817	Ctrl	Gt1	4.71922	0.799459	-2.56145	-3.24961	5e-05	0.00250773	yes
XLOC_022490	XLOC_022490	PEG10	chr7:94285636-94299006	Ctrl	Gt1	9.27749	1.15294	-3.00842	-4.96927	5e-05	0.00250773	yes
XLOC_022545	XLOC_022545	SERPINE1	chr7:100770378-100782547	Ctrl	Gt1	9.52701	1.92926	-2.30398	-3.8188	5e-05	0.00250773	yes
XLOC_022593	XLOC_022593	CFTR	chr7:117119708-117308718	Ctrl	Gt1	0.833311	1.67683	1.00881	1.69862	0.00035	0.0134914	yes
XLOC_022647	XLOC_022647	AKR1B10	chr7:134212343-134226166	Ctrl	Gt1	16.0542	5.17083	-1.63448	-2.60934	5e-05	0.00250773	yes
XLOC_022689	XLOC_022689	-	chr7:142493762-142500707	Ctrl	Gt1	7.17748	17.1656	1.25797	2.6139	5e-05	0.00250773	yes
XLOC_022919	XLOC_022919	GCK	chr7:44183869-44229022	Ctrl	Gt1	8.85129	1.79866	-2.29896	-3.13633	5e-05	0.00250773	yes
XLOC_022966	XLOC_022966	ERV3-1,ZNF117	chr7:64434770-64467124	Ctrl	Gt1	3.41126	1.52328	-1.16313	-1.67854	0.0002	0.0084229	yes
XLOC_023010	XLOC_023010	-	chr7:75699777-75706481	Ctrl	Gt1	4.69452	2.12765	-1.14172	-2.42224	5e-05	0.00250773	yes
XLOC_023048	XLOC_023048	SAMD9	chr7:92728825-92747336	Ctrl	Gt1	0.765443	2.80103	1.87159	3.5919	5e-05	0.00250773	yes
XLOC_023049	XLOC_023049	SAMD9L	chr7:92759367-92777683	Ctrl	Gt1	1.20562	3.46207	1.52186	3.19719	5e-05	0.00250773	yes
XLOC_023107	XLOC_023107	ACHE	chr7:100487614-100493541	Ctrl	Gt1	1.3115	2.88061	1.13516	1.63987	0.001	0.0311475	yes
XLOC_023144	XLOC_023144	SLC26A3	chr7:107405911-107443678	Ctrl	Gt1	0.110627	1.26259	3.5126	3.23976	5e-05	0.00250773	yes
XLOC_023231	XLOC_023231	PARP12	chr7:139723445-139763521	Ctrl	Gt1	9.36598	26.7257	1.51272	3.74117	5e-05	0.00250773	yes
XLOC_023520	XLOC_023520	ADAM28	chr8:24151579-24212726	Ctrl	Gt1	0.176709	1.23412	2.80403	2.20454	0.0002	0.0084229	yes
XLOC_023571	XLOC_023571	C8orf4	chr8:40010986-40012827	Ctrl	Gt1	32.4055	10.126	-1.67818	-3.8634	5e-05	0.00250773	yes
XLOC_023747	XLOC_023747	SQLE	chr8:126010719-126034525	Ctrl	Gt1	8.47172	3.02119	-1.48754	-3.09413	5e-05	0.00250773	yes
XLOC_023752	XLOC_023752	MYC	chr8:128748314-128753680	Ctrl	Gt1	3.24304	1.15937	-1.48401	-2.03579	0.0014	0.0407051	yes
XLOC_023861	XLOC_023861	-	chr8:10436097-10438693	Ctrl	Gt1	7.29817	0.871944	-3.06523	-2.83414	5e-05	0.00250773	yes
XLOC_024247	XLOC_024247	CPSF1	chr8:145597730-145635147	Ctrl	Gt1	371.572	132.696	-1.48551	-32.9542	0.00015	0.00656786	yes
XLOC_024407	XLOC_024407	PRSS3	chr9:33750463-33799229	Ctrl	Gt1	1.85938	6.42369	1.78858	2.00016	5e-05	0.00250773	yes
XLOC_024516	XLOC_024516	GADD45G	chr9:92219926-92221469	Ctrl	Gt1	65.7726	9.46323	-2.79708	-4.09436	5e-05	0.00250773	yes
XLOC_024557	XLOC_024557	TDRD7	chr9:100174301-100258405	Ctrl	Gt1	2.21602	5.61267	1.34072	2.82746	5e-05	0.00250773	yes
XLOC_024870	XLOC_024870	DDX58	chr9:32455299-32526322	Ctrl	Gt1	2.98409	9.53159	1.67543	4.25238	5e-05	0.00250773	yes
XLOC_024898	XLOC_024898	CCL19	chr9:34689566-34691274	Ctrl	Gt1	3.39325	36.3726	3.42211	7.13456	5e-05	0.00250773	yes
XLOC_024899	XLOC_024899	CCL21	chr9:34709001-34710147	Ctrl	Gt1	6.30931	41.9693	2.73378	6.66931	5e-05	0.00250773	yes
XLOC_025296	XLOC_025296	NRARP	chr9:140194082-140196703	Ctrl	Gt1	1.00673	2.7091	1.42813	2.41114	0.0001	0.00471035	yes
XLOC_025384	XLOC_025384	-	chr9:137114649-137116548	Ctrl	Gt1	3.50372	0.275576	-3.66836	-3.52361	5e-05	0.00250773	yes
XLOC_025750	XLOC_025750	COL4A5	chrX:107683073-107940775	Ctrl	Gt1	2.45951	0.629909	-1.96516	-2.1861	0.00035	0.0134914	yes
XLOC_025849	XLOC_025849	-	chrX:146957873-146967555	Ctrl	Gt1	4.0745	10.4485	1.3586	2.61318	5e-05	0.00250773	yes
XLOC_025875	XLOC_025875	CSAG1	chrX:151903227-151909518	Ctrl	Gt1	0	4.44711	NA	NA	5e-05	0.00250773	yes
XLOC_026080	XLOC_026080	MTRNR2L10	chrX:55207823-55208944	Ctrl	Gt1	34.6769	16.359	-1.08389	-3.02504	5e-05	0.00250773	yes
XLOC_026149	XLOC_026149	ITM2A	chrX:78615880-78623049	Ctrl	Gt1	0.796686	3.03604	1.93011	2.40076	5e-05	0.00250773	yes
XLOC_026546	XLOC_026546	CD24	chrY:21094584-21239302	Ctrl	Gt1	7.63835	18.5875	1.283	2.34314	5e-05	0.00250773	yes
XLOC_026567	XLOC_026567	-	chrY:10037797-10037911	Ctrl	Gt1	5989.82	1861.69	-1.6859	-140.475	0.0001	0.00471035	yes

## Sheet: CtrlvsGt3_Gene
Comparison						Filtering Values			Test Level
Controls vs genotype 3 infected						q value < 0.05			Genes
test_id	gene_id	gene	locus	sample_1	sample_2	value_1	value_2	log2(fold_change)	test_stat	p_value	q_value	significant
XLOC_000009	XLOC_000009	ISG15	chr1:948846-949922	Ctrl	Gt3	31.9104	289.609	3.18201	6.96386	5e-05	0.002508	yes
XLOC_000075	XLOC_000075	PIK3CD	chr1:9711789-9884550	Ctrl	Gt3	1.30046	2.97909	1.19585	1.74472	0.00115	0.034765	yes
XLOC_000157	XLOC_000157	UBXN10	chr1:20509830-20521342	Ctrl	Gt3	3.05742	6.70477	1.13287	2.4228	5e-05	0.002508	yes
XLOC_000173	XLOC_000173	C1QC	chr1:22970087-22974603	Ctrl	Gt3	41.1814	87.2877	1.08378	2.54277	5e-05	0.002508	yes
XLOC_000245	XLOC_000245	PTPRU	chr1:29563027-29653325	Ctrl	Gt3	6.82796	2.59567	-1.39535	-3.29945	5e-05	0.002508	yes
XLOC_000264	XLOC_000264	LCK	chr1:32716839-32751766	Ctrl	Gt3	1.49425	4.306	1.52692	2.51585	5e-05	0.002508	yes
XLOC_000308	XLOC_000308	MFSD2A	chr1:40420783-40437358	Ctrl	Gt3	71.7964	34.763	-1.04636	-2.79146	5e-05	0.002508	yes
XLOC_000340	XLOC_000340	CDC20	chr1:43824625-43828873	Ctrl	Gt3	0.200044	1.03671	2.37362	2.41824	0.0005	0.018015	yes
XLOC_000392	XLOC_000392	CDKN2C	chr1:51434366-51440309	Ctrl	Gt3	1.25643	3.54613	1.49692	2.02968	5e-05	0.002508	yes
XLOC_000449	XLOC_000449	PDE4B	chr1:66258192-66840262	Ctrl	Gt3	0.804405	1.75658	1.12678	1.79755	0.0005	0.018015	yes
XLOC_000484	XLOC_000484	IFI44,IFI44L	chr1:79086087-79129803	Ctrl	Gt3	9.79429	50.3363	2.36159	3.81196	5e-05	0.002508	yes
XLOC_000505	XLOC_000505	GBP1P1	chr1:89873180-89891771	Ctrl	Gt3	0.8533	3.43716	2.01009	2.25413	0.0001	0.00471	yes
XLOC_000545	XLOC_000545	GPR88	chr1:101002576-101008544	Ctrl	Gt3	0.632503	5.24178	3.05091	5.7884	5e-05	0.002508	yes
XLOC_000589	XLOC_000589	CD53	chr1:111413820-111442558	Ctrl	Gt3	6.72684	17.4035	1.37137	2.92571	5e-05	0.002508	yes
XLOC_000620	XLOC_000620	CD2	chr1:117297082-117311853	Ctrl	Gt3	2.84454	6.76591	1.25009	2.11891	5e-05	0.002508	yes
XLOC_000686	XLOC_000686	C1orf51	chr1:150254980-150259501	Ctrl	Gt3	3.14641	6.5758	1.06346	1.69091	0.00065	0.022102	yes
XLOC_000782	XLOC_000782	SEMA4A	chr1:156119734-156147542	Ctrl	Gt3	0.521801	1.30212	1.31929	1.71753	0.00015	0.006568	yes
XLOC_000801	XLOC_000801	CD1A,CD1C	chr1:158223926-158264564	Ctrl	Gt3	0.622247	1.73797	1.48184	1.99913	5e-05	0.002508	yes
XLOC_000807	XLOC_000807	MNDA	chr1:158801167-158819270	Ctrl	Gt3	1.25587	2.84259	1.17852	1.84877	0.00075	0.024666	yes
XLOC_000819	XLOC_000819	SLAMF8	chr1:159796478-159832447	Ctrl	Gt3	0.432241	1.4919	1.78725	2.23524	0.0004	0.015	yes
XLOC_000831	XLOC_000831	SLAMF7	chr1:160709076-160724601	Ctrl	Gt3	2.02717	5.89312	1.53957	3.18115	5e-05	0.002508	yes
XLOC_000849	XLOC_000849	FCRLA	chr1:161676761-161684142	Ctrl	Gt3	0.121667	0.807214	2.73001	1.43813	5e-05	0.002508	yes
XLOC_000890	XLOC_000890	FMO2	chr1:171154387-171181822	Ctrl	Gt3	1.04092	0.439994	-1.2423	-1.844	0.00085	0.027344	yes
XLOC_000891	XLOC_000891	FMO1	chr1:171217662-171255113	Ctrl	Gt3	1.16934	0.332076	-1.81611	-2.10035	0.0008	0.025982	yes
XLOC_000970	XLOC_000970	PTPRC	chr1:198608136-198726603	Ctrl	Gt3	3.16046	9.53396	1.59294	3.75002	5e-05	0.002508	yes
XLOC_001018	XLOC_001018	LOC284581	chr1:205831206-205865215	Ctrl	Gt3	1.72759	0.661278	-1.38543	-1.69779	0.00065	0.022102	yes
XLOC_001023	XLOC_001023	IKBKE	chr1:206643585-206670223	Ctrl	Gt3	0.453433	1.18657	1.38784	1.76229	0.0002	0.008423	yes
XLOC_001034	XLOC_001034	CR2	chr1:207627644-207663240	Ctrl	Gt3	0.022102	2.21293	6.64566	3.05968	0.00145	0.04191	yes
XLOC_001226	XLOC_001226	ANKRD65	chr1:1353799-1356824	Ctrl	Gt3	2.29138	0.787702	-1.5405	-1.84535	0.0006	0.020673	yes
XLOC_001237	XLOC_001237	-	chr1:1853307-1871827	Ctrl	Gt3	3.84286	0.263996	-3.86359	-3.54382	5e-05	0.002508	yes
XLOC_001329	XLOC_001329	SPATA21	chr1:16725137-16763919	Ctrl	Gt3	0.589593	2.91785	2.30711	2.65818	5e-05	0.002508	yes
XLOC_001358	XLOC_001358	PLA2G2D	chr1:20438433-20446008	Ctrl	Gt3	0.172111	1.21714	2.82209	2.7564	5e-05	0.002508	yes
XLOC_001396	XLOC_001396	RUNX3	chr1:25226001-25291501	Ctrl	Gt3	0.780609	1.5791	1.01643	1.67539	0.0007	0.023317	yes
XLOC_001404	XLOC_001404	STMN1	chr1:26210676-26233368	Ctrl	Gt3	7.04099	19.4108	1.46301	3.13375	5e-05	0.002508	yes
XLOC_001423	XLOC_001423	IFI6	chr1:27992571-27998724	Ctrl	Gt3	64.304	640.98	3.3173	8.27607	5e-05	0.002508	yes
XLOC_001436	XLOC_001436	LAPTM5	chr1:31205314-31230683	Ctrl	Gt3	12.6918	26.2478	1.0483	2.61924	5e-05	0.002508	yes
XLOC_001514	XLOC_001514	COL9A2	chr1:40766162-40782939	Ctrl	Gt3	0.298219	0.813651	1.44804	1.5447	0.00085	0.027344	yes
XLOC_001617	XLOC_001617	KANK4	chr1:62701810-62785083	Ctrl	Gt3	1.40703	0.597549	-1.23552	-1.98342	0.0002	0.008423	yes
XLOC_001658	XLOC_001658	MCOLN2	chr1:85391265-85462796	Ctrl	Gt3	0.164787	0.854448	2.37439	2.11809	0.00035	0.013491	yes
XLOC_001671	XLOC_001671	GBP3	chr1:89472359-89488549	Ctrl	Gt3	3.65698	14.241	1.96133	4.26342	5e-05	0.002508	yes
XLOC_001672	XLOC_001672	GBP1	chr1:89517981-89538337	Ctrl	Gt3	8.21062	35.8372	2.1259	5.35908	5e-05	0.002508	yes
XLOC_001674	XLOC_001674	GBP4	chr1:89646830-89664633	Ctrl	Gt3	2.94078	9.46584	1.68653	4.47183	5e-05	0.002508	yes
XLOC_001675	XLOC_001675	GBP5	chr1:89724633-89738544	Ctrl	Gt3	1.70039	6.92704	2.02637	4.26108	5e-05	0.002508	yes
XLOC_001774	XLOC_001774	VTCN1	chr1:117686208-117753582	Ctrl	Gt3	0.404034	0.949628	1.23289	1.32217	0.0015	0.043074	yes
XLOC_001842	XLOC_001842	CTSS	chr1:150702671-150738433	Ctrl	Gt3	11.8001	29.7792	1.3355	3.37178	5e-05	0.002508	yes
XLOC_001921	XLOC_001921	MUC1	chr1:155158299-155162706	Ctrl	Gt3	0.356377	1.16905	1.71386	0.794578	5e-05	0.002508	yes
XLOC_001963	XLOC_001963	FCRL5	chr1:157483166-157522310	Ctrl	Gt3	0.114464	0.808921	2.82111	3.00772	5e-05	0.002508	yes
XLOC_001965	XLOC_001965	FCRL3	chr1:157647977-157670647	Ctrl	Gt3	0.279427	1.18153	2.08011	2.53801	5e-05	0.002508	yes
XLOC_001968	XLOC_001968	CD5L	chr1:157800670-157811634	Ctrl	Gt3	13.5651	30.4928	1.16857	2.65272	5e-05	0.002508	yes
XLOC_001986	XLOC_001986	CRP	chr1:159682076-159684475	Ctrl	Gt3	236.728	86.9738	-1.44458	-2.45202	5e-05	0.002508	yes
XLOC_001990	XLOC_001990	IGSF9	chr1:159896828-159915386	Ctrl	Gt3	5.43539	2.16449	-1.32836	-2.67911	5e-05	0.002508	yes
XLOC_001993	XLOC_001993	KCNJ10	chr1:160007256-160040051	Ctrl	Gt3	0.227077	0.975052	2.1023	2.42549	5e-05	0.002508	yes
XLOC_001998	XLOC_001998	SLAMF6	chr1:160454819-160493052	Ctrl	Gt3	0.862995	1.99477	1.2088	1.72196	0.00045	0.016496	yes
XLOC_001999	XLOC_001999	CD84	chr1:160510883-160549306	Ctrl	Gt3	0.530562	1.17396	1.14579	1.96662	5e-05	0.002508	yes
XLOC_002000	XLOC_002000	SLAMF1	chr1:160579651-160617081	Ctrl	Gt3	0.321488	0.965539	1.58657	1.58205	0.0016	0.045123	yes
XLOC_002001	XLOC_002001	CD48	chr1:160648535-160681641	Ctrl	Gt3	4.00913	10.4435	1.38124	2.27585	5e-05	0.002508	yes
XLOC_002003	XLOC_002003	ITLN1	chr1:160846329-160854960	Ctrl	Gt3	0.79296	2.42062	1.61006	2.10845	0.0005	0.018015	yes
XLOC_002007	XLOC_002007	ARHGAP30	chr1:161016731-161039760	Ctrl	Gt3	2.16478	4.55548	1.07338	2.30982	5e-05	0.002508	yes
XLOC_002012	XLOC_002012	ADAMTS4	chr1:161159537-161168845	Ctrl	Gt3	1.29746	0.358025	-1.85756	-2.55767	5e-05	0.002508	yes
XLOC_002017	XLOC_002017	FCGR3A	chr1:161511550-161520413	Ctrl	Gt3	11.2147	23.871	1.08987	2.52569	5e-05	0.002508	yes
XLOC_002050	XLOC_002050	SELL	chr1:169659805-169680843	Ctrl	Gt3	1.67306	3.73734	1.15952	1.96139	5e-05	0.002508	yes
XLOC_002106	XLOC_002106	NCF2	chr1:183524696-183560056	Ctrl	Gt3	1.11043	2.64615	1.25278	1.80138	0.00015	0.006568	yes
XLOC_002111	XLOC_002111	FAM129A	chr1:184760165-184943682	Ctrl	Gt3	0.295002	0.820226	1.4753	2.23436	5e-05	0.002508	yes
XLOC_002147	XLOC_002147	PTPN7	chr1:202116140-202130716	Ctrl	Gt3	0.593778	2.86139	2.26872	3.24124	5e-05	0.002508	yes
XLOC_002191	XLOC_002191	FAIM3	chr1:207069425-207095378	Ctrl	Gt3	0.836395	3.23031	1.94942	2.83577	5e-05	0.002508	yes
XLOC_002267	XLOC_002267	ACTA1	chr1:229566992-229569843	Ctrl	Gt3	2.90292	0.163307	-4.15185	-3.33962	0.0009	0.02866	yes
XLOC_002377	XLOC_002377	-	chr1:8063141-8067227	Ctrl	Gt3	12.7731	3.85227	-1.72933	-3.97642	5e-05	0.002508	yes
XLOC_002576	XLOC_002576	CALML3	chr10:5566923-5568225	Ctrl	Gt3	2.62379	0.181966	-3.84991	-3.35177	0.00065	0.022102	yes
XLOC_002589	XLOC_002589	CELF2	chr10:11047258-11378672	Ctrl	Gt3	0.641075	1.31359	1.03495	1.9769	5e-05	0.002508	yes
XLOC_002665	XLOC_002665	RET	chr10:43572516-43625797	Ctrl	Gt3	1.03803	0.181922	-2.51246	-2.93638	5e-05	0.002508	yes
XLOC_002695	XLOC_002695	WDFY4	chr10:49893517-50191001	Ctrl	Gt3	0.210754	0.854338	2.01925	3.05766	5e-05	0.002508	yes
XLOC_002713	XLOC_002713	BICC1	chr10:60272903-60588934	Ctrl	Gt3	0.673095	1.47003	1.12696	1.67369	0.0011	0.033622	yes
XLOC_002717	XLOC_002717	CDK1	chr10:62538088-62554610	Ctrl	Gt3	0.323736	1.12034	1.79105	1.62888	0.00045	0.016496	yes
XLOC_002806	XLOC_002806	AGAP11,C10orf116	chr10:88728187-88769960	Ctrl	Gt3	128.258	36.6172	-1.80846	-4.66026	5e-05	0.002508	yes
XLOC_002825	XLOC_002825	IFIT2	chr10:91061705-91069033	Ctrl	Gt3	5.09396	18.056	1.82562	4.84373	5e-05	0.002508	yes
XLOC_002826	XLOC_002826	IFIT3	chr10:91087601-91100725	Ctrl	Gt3	7.73022	28.8767	1.90133	4.66964	5e-05	0.002508	yes
XLOC_002828	XLOC_002828	IFIT1	chr10:91152321-91166640	Ctrl	Gt3	16.243	56.5319	1.79925	4.24688	5e-05	0.002508	yes
XLOC_002842	XLOC_002842	CYP26A1	chr10:94833231-94837641	Ctrl	Gt3	18.1382	5.59446	-1.69696	-3.76503	5e-05	0.002508	yes
XLOC_003191	XLOC_003191	ZWINT	chr10:58117198-58121034	Ctrl	Gt3	1.74329	4.89545	1.48963	2.29272	5e-05	0.002508	yes
XLOC_003231	XLOC_003231	SPOCK2	chr10:73818791-73848790	Ctrl	Gt3	1.34127	3.05051	1.18545	2.17305	5e-05	0.002508	yes
XLOC_003266	XLOC_003266	-	chr10:82022069-82024963	Ctrl	Gt3	1.65619	0.354875	-2.22249	-2.6677	5e-05	0.002508	yes
XLOC_003327	XLOC_003327	SFRP5	chr10:99526507-99531756	Ctrl	Gt3	3.72167	9.24269	1.31236	3.02594	5e-05	0.002508	yes
XLOC_003412	XLOC_003412	RGS10	chr10:121259338-121302222	Ctrl	Gt3	1.5411	5.57035	1.85381	2.27043	5e-05	0.002508	yes
XLOC_003462	XLOC_003462	SYCE1	chr10:135367403-135383462	Ctrl	Gt3	0.790832	2.96866	1.90837	2.31449	5e-05	0.002508	yes
XLOC_003528	XLOC_003528	-	chr10:82027153-82029436	Ctrl	Gt3	1.93307	0.565705	-1.77277	-2.37045	0.00015	0.006568	yes
XLOC_003551	XLOC_003551	-	chr10:113891784-113897080	Ctrl	Gt3	2.01229	0.570696	-1.81804	-2.84215	5e-05	0.002508	yes
XLOC_003575	XLOC_003575	IFITM1	chr11:313990-315272	Ctrl	Gt3	43.5046	164.819	1.92164	6.52749	5e-05	0.002508	yes
XLOC_003605	XLOC_003605	LSP1	chr11:1874199-1913493	Ctrl	Gt3	4.19904	11.1802	1.41281	2.8029	5e-05	0.002508	yes
XLOC_003612	XLOC_003612	-	chr11:2199738-2204313	Ctrl	Gt3	2.67421	1.2343	-1.11542	-1.84909	0.0002	0.008423	yes
XLOC_003613	XLOC_003613	TSPAN32	chr11:2323242-2339492	Ctrl	Gt3	0.57664	3.62886	2.65377	2.64919	5e-05	0.002508	yes
XLOC_003646	XLOC_003646	TRIM22	chr11:5710816-5732093	Ctrl	Gt3	15.4334	31.9041	1.04769	2.80447	5e-05	0.002508	yes
XLOC_003668	XLOC_003668	SYT9	chr11:7273180-7490276	Ctrl	Gt3	1.97609	0.686199	-1.52595	-2.51644	5e-05	0.002508	yes
XLOC_003755	XLOC_003755	EHF	chr11:34642587-34684834	Ctrl	Gt3	0.796753	1.98993	1.32052	2.33001	5e-05	0.002508	yes
XLOC_003758	XLOC_003758	CD44	chr11:35160416-35253949	Ctrl	Gt3	2.19701	6.25133	1.50862	3.35913	5e-05	0.002508	yes
XLOC_003788	XLOC_003788	MDK	chr11:46402361-46405375	Ctrl	Gt3	3.80894	26.9224	2.82135	4.91075	5e-05	0.002508	yes
XLOC_003860	XLOC_003860	FAM111B	chr11:58874657-58895681	Ctrl	Gt3	0.279312	1.88201	2.75232	3.28437	5e-05	0.002508	yes
XLOC_003878	XLOC_003878	MS4A1	chr11:60223281-60238225	Ctrl	Gt3	0.306137	4.82156	3.97725	5.48986	5e-05	0.002508	yes
XLOC_003889	XLOC_003889	CD6	chr11:60739112-60787848	Ctrl	Gt3	0.72105	1.95436	1.43852	2.13078	5e-05	0.002508	yes
XLOC_003890	XLOC_003890	CD5	chr11:60869929-60895323	Ctrl	Gt3	0.362664	1.21919	1.74922	2.28258	5e-05	0.002508	yes
XLOC_003925	XLOC_003925	RARRES3	chr11:63014620-63331094	Ctrl	Gt3	47.6637	134.531	1.49698	1.8125	0.00045	0.016496	yes
XLOC_003944	XLOC_003944	CCDC88B	chr11:64107689-64125006	Ctrl	Gt3	1.13738	2.54984	1.16469	2.29741	5e-05	0.002508	yes
XLOC_004010	XLOC_004010	TBC1D10C	chr11:67171383-67177561	Ctrl	Gt3	2.41523	5.5018	1.18774	2.08635	5e-05	0.002508	yes
XLOC_004030	XLOC_004030	-	chr11:69300394-69308746	Ctrl	Gt3	51.6804	13.3678	-1.95085	-3.99792	5e-05	0.002508	yes
XLOC_004056	XLOC_004056	P2RY6	chr11:72975569-73009664	Ctrl	Gt3	0.309802	0.9552	1.62446	1.39376	0.0011	0.033622	yes
XLOC_004087	XLOC_004087	THRSP	chr11:77726760-77791265	Ctrl	Gt3	281.082	125.789	-1.15998	-2.34306	0.0001	0.00471	yes
XLOC_004143	XLOC_004143	BIRC3	chr11:102188180-102213953	Ctrl	Gt3	2.61013	10.4647	2.00333	3.85924	5e-05	0.002508	yes
XLOC_004202	XLOC_004202	CD3E	chr11:118175294-118186890	Ctrl	Gt3	2.40518	8.24904	1.77808	3.56641	5e-05	0.002508	yes
XLOC_004203	XLOC_004203	CD3G	chr11:118215058-118225060	Ctrl	Gt3	0.289501	1.72593	2.57573	2.28069	5e-05	0.002508	yes
XLOC_004240	XLOC_004240	GRAMD1B	chr11:123396527-123493794	Ctrl	Gt3	0.315443	0.92548	1.55282	1.63475	0.00065	0.022102	yes
XLOC_004254	XLOC_004254	ROBO3	chr11:124735304-124751370	Ctrl	Gt3	1.46902	3.20801	1.12682	1.67501	0.0005	0.018015	yes
XLOC_004276	XLOC_004276	TMEM45B	chr11:129685740-129730240	Ctrl	Gt3	8.19675	3.98072	-1.04202	-2.17472	5e-05	0.002508	yes
XLOC_004313	XLOC_004313	MUC6	chr11:1012823-1036706	Ctrl	Gt3	0.315595	1.20038	1.92735	3.10706	5e-05	0.002508	yes
XLOC_004365	XLOC_004365	HBB	chr11:5246695-5248301	Ctrl	Gt3	58.4191	22.1064	-1.40198	-4.35172	5e-05	0.002508	yes
XLOC_004400	XLOC_004400	GVINP1	chr11:6733727-6767605	Ctrl	Gt3	0.305067	0.77412	1.34343	2.12384	5e-05	0.002508	yes
XLOC_004572	XLOC_004572	UBE2L6	chr11:57319127-57335803	Ctrl	Gt3	39.7575	123.504	1.63526	4.29921	5e-05	0.002508	yes
XLOC_004601	XLOC_004601	SLC15A3	chr11:60691912-60719257	Ctrl	Gt3	9.58453	26.6556	1.47566	2.29776	5e-05	0.002508	yes
XLOC_004654	XLOC_004654	RASGRP2	chr11:64494382-64512928	Ctrl	Gt3	2.92073	6.06295	1.05369	2.01197	5e-05	0.002508	yes
XLOC_004665	XLOC_004665	BATF2	chr11:64755416-64764517	Ctrl	Gt3	1.97347	5.68818	1.52723	2.69742	5e-05	0.002508	yes
XLOC_004667	XLOC_004667	CDCA5	chr11:64844926-64851615	Ctrl	Gt3	0.227985	0.946521	2.0537	2.34842	0.0002	0.008423	yes
XLOC_004727	XLOC_004727	-	chr11:69300394-69308746	Ctrl	Gt3	36.7873	8.74309	-2.07299	-1.87661	0.0001	0.00471	yes
XLOC_004752	XLOC_004752	UCP2	chr11:73685715-73693889	Ctrl	Gt3	5.99155	12.9952	1.11698	2.31577	5e-05	0.002508	yes
XLOC_004843	XLOC_004843	PDGFD	chr11:103777913-104035027	Ctrl	Gt3	0.774939	1.74101	1.16777	1.87878	5e-05	0.002508	yes
XLOC_004865	XLOC_004865	POU2AF1	chr11:111222980-111250157	Ctrl	Gt3	0.526325	1.68437	1.67818	2.52767	5e-05	0.002508	yes
XLOC_004894	XLOC_004894	APOA4	chr11:116684953-116699992	Ctrl	Gt3	16.0156	0.725439	-4.46448	-4.47951	5e-05	0.002508	yes
XLOC_004909	XLOC_004909	CD3D	chr11:118209788-118213459	Ctrl	Gt3	1.71413	8.68493	2.34104	2.8001	5e-05	0.002508	yes
XLOC_004990	XLOC_004990	B3GAT1	chr11:134248397-134281869	Ctrl	Gt3	1.57291	3.86168	1.29579	2.30447	5e-05	0.002508	yes
XLOC_004998	XLOC_004998	-	chr11:2196514-2199034	Ctrl	Gt3	1.98797	0.858346	-1.21166	-1.88934	0.0007	0.023317	yes
XLOC_005060	XLOC_005060	-	chr11:76511318-76515557	Ctrl	Gt3	4.65095	1.37528	-1.7578	-3.32984	5e-05	0.002508	yes
XLOC_005121	XLOC_005121	RAD51AP1	chr12:4647949-4669213	Ctrl	Gt3	0.254102	0.954943	1.91001	1.91042	0.00045	0.016496	yes
XLOC_005183	XLOC_005183	CLEC2D	chr12:9821366-9852151	Ctrl	Gt3	0.999855	2.2759	1.18665	2.29019	5e-05	0.002508	yes
XLOC_005210	XLOC_005210	EMP1	chr12:13349601-13369708	Ctrl	Gt3	4.56694	0.985472	-2.21234	-3.42493	5e-05	0.002508	yes
XLOC_005326	XLOC_005326	NR4A1	chr12:52416615-52453291	Ctrl	Gt3	2.22936	0.672854	-1.72826	-2.23693	5e-05	0.002508	yes
XLOC_005329	XLOC_005329	KRT7	chr12:52626953-52642740	Ctrl	Gt3	7.40721	14.8456	1.00304	1.80755	0.00015	0.006568	yes
XLOC_005361	XLOC_005361	NCKAP1L	chr12:54891494-54936899	Ctrl	Gt3	1.88298	4.01049	1.09076	2.21564	5e-05	0.002508	yes
XLOC_005382	XLOC_005382	DGKA	chr12:56324945-56347807	Ctrl	Gt3	1.15187	3.10347	1.4299	2.33639	5e-05	0.002508	yes
XLOC_005449	XLOC_005449	LYZ	chr12:69742133-69748013	Ctrl	Gt3	32.7129	73.8893	1.17551	3.07604	5e-05	0.002508	yes
XLOC_005578	XLOC_005578	OAS1	chr12:113344738-113358160	Ctrl	Gt3	20.3973	61.3319	1.58826	3.65235	5e-05	0.002508	yes
XLOC_005579	XLOC_005579	OAS3	chr12:113376248-113411070	Ctrl	Gt3	1.82848	9.03098	2.30424	5.15444	5e-05	0.002508	yes
XLOC_005580	XLOC_005580	OAS2	chr12:113416266-113449529	Ctrl	Gt3	4.68006	27.3394	2.54638	5.17597	5e-05	0.002508	yes
XLOC_005611	XLOC_005611	UNC119B	chr12:121147830-121161443	Ctrl	Gt3	5.35318	1225.5	7.83876	19.8637	5e-05	0.002508	yes
XLOC_005658	XLOC_005658	GPR133	chr12:131438451-131626008	Ctrl	Gt3	1.6026	0.525852	-1.60769	-2.43908	5e-05	0.002508	yes
XLOC_005747	XLOC_005747	PZP	chr12:9301435-9361005	Ctrl	Gt3	10.1766	2.86599	-1.82815	-2.60488	5e-05	0.002508	yes
XLOC_005755	XLOC_005755	CD69	chr12:9905081-9913497	Ctrl	Gt3	0.517564	1.55716	1.58911	2.01757	0.00055	0.019343	yes
XLOC_005873	XLOC_005873	LOC100233209	chr12:47599683-47630443	Ctrl	Gt3	0.46651	1.85441	1.99098	2.2094	0.0004	0.015	yes
XLOC_005890	XLOC_005890	ADCY6	chr12:49159974-49182820	Ctrl	Gt3	10.8721	357.419	5.03892	15.816	5e-05	0.002508	yes
XLOC_005912	XLOC_005912	RACGAP1	chr12:50382944-50419307	Ctrl	Gt3	0.745249	1.54564	1.05241	1.51991	0.0007	0.023317	yes
XLOC_005966	XLOC_005966	CBX5	chr12:54624730-54673915	Ctrl	Gt3	2.81577	702.883	7.96361	14.9192	5e-05	0.002508	yes
XLOC_005976	XLOC_005976	KIAA0748	chr12:55343434-55378828	Ctrl	Gt3	0.267226	0.878317	1.71668	1.5991	0.0005	0.018015	yes
XLOC_006012	XLOC_006012	ARHGAP9	chr12:57853917-57873633	Ctrl	Gt3	3.62966	8.31335	1.19559	2.03156	5e-05	0.002508	yes
XLOC_006028	XLOC_006028	AVPR1A	chr12:63536756-63546801	Ctrl	Gt3	4.93274	1.74853	-1.49624	-3.0108	5e-05	0.002508	yes
XLOC_006056	XLOC_006056	LOC283392	chr12:72647286-73059422	Ctrl	Gt3	1.99622	0.174737	-3.51402	-2.83429	0.0004	0.015	yes
XLOC_006193	XLOC_006193	TESC	chr12:117476727-117537251	Ctrl	Gt3	1.30119	3.16371	1.28178	1.51913	0.0016	0.045123	yes
XLOC_006219	XLOC_006219	OASL	chr12:121458094-121476780	Ctrl	Gt3	5.47406	72.9735	3.73669	8.2976	5e-05	0.002508	yes
XLOC_006277	XLOC_006277	-	chr12:5537392-5539412	Ctrl	Gt3	1.83885	0.706745	-1.37954	-1.89357	0.00155	0.044108	yes
XLOC_006316	XLOC_006316	-	chr12:68774283-68776807	Ctrl	Gt3	0.109436	0.836041	2.93349	2.7047	0.00045	0.016496	yes
XLOC_006322	XLOC_006322	-	chr12:88211274-88214128	Ctrl	Gt3	5.25005	1.57231	-1.73945	-3.17855	5e-05	0.002508	yes
XLOC_006323	XLOC_006323	-	chr12:88214291-88215303	Ctrl	Gt3	2.95853	0.8602	-1.78214	-2.35847	0.0006	0.020673	yes
XLOC_006419	XLOC_006419	FREM2	chr13:39261172-39461267	Ctrl	Gt3	1.12196	0.547943	-1.03392	-2.14016	5e-05	0.002508	yes
XLOC_006467	XLOC_006467	CKAP2	chr13:53029494-53050763	Ctrl	Gt3	0.840335	1.98484	1.23998	1.99505	0.00015	0.006568	yes
XLOC_006609	XLOC_006609	SPG20	chr13:36875774-36944317	Ctrl	Gt3	3.45639	1.65562	-1.06189	-2.24642	5e-05	0.002508	yes
XLOC_006631	XLOC_006631	EPSTI1	chr13:43460567-43566483	Ctrl	Gt3	3.87182	17.9359	2.21177	4.22771	5e-05	0.002508	yes
XLOC_006647	XLOC_006647	KIAA0226L	chr13:46916136-46961635	Ctrl	Gt3	0.256934	0.857262	1.73834	2.20394	5e-05	0.002508	yes
XLOC_006796	XLOC_006796	-	chr13:110688609-110689042	Ctrl	Gt3	1.42848	0	NA	NA	5e-05	0.002508	yes
XLOC_006797	XLOC_006797	-	chr13:112849232-112849677	Ctrl	Gt3	1.7886	0	NA	NA	5e-05	0.002508	yes
XLOC_006827	XLOC_006827	RNASE6	chr14:21249209-21250710	Ctrl	Gt3	2.20773	6.47662	1.55268	2.2225	5e-05	0.002508	yes
XLOC_006843	XLOC_006843	-	chr14:22942775-23021093	Ctrl	Gt3	4.84901	17.4537	1.84777	3.36204	5e-05	0.002508	yes
XLOC_006868	XLOC_006868	IRF9	chr14:24630264-24636357	Ctrl	Gt3	24.3325	52.193	1.10097	2.73274	5e-05	0.002508	yes
XLOC_006875	XLOC_006875	NYNRIN	chr14:24867991-24888494	Ctrl	Gt3	6.98447	1.83825	-1.92582	-4.1396	5e-05	0.002508	yes
XLOC_006923	XLOC_006923	GNG2	chr14:52327021-52436518	Ctrl	Gt3	1.35239	2.79178	1.04568	1.97452	5e-05	0.002508	yes
XLOC_006935	XLOC_006935	LGALS3	chr14:55595934-55612148	Ctrl	Gt3	6.65877	13.438	1.01299	1.91278	0.00015	0.006568	yes
XLOC_007002	XLOC_007002	PAPLN	chr14:73704204-73741752	Ctrl	Gt3	1.1209	2.60572	1.21702	2.08019	0.0001	0.00471	yes
XLOC_007023	XLOC_007023	FOS	chr14:75745480-75748937	Ctrl	Gt3	10.3295	1.34282	-2.94343	-3.95832	5e-05	0.002508	yes
XLOC_007076	XLOC_007076	IFI27	chr14:94576036-94583040	Ctrl	Gt3	32.0891	563.763	4.13493	8.58763	5e-05	0.002508	yes
XLOC_007279	XLOC_007279	SLC7A7	chr14:23241717-23289020	Ctrl	Gt3	2.47251	5.65605	1.19382	2.25683	5e-05	0.002508	yes
XLOC_007316	XLOC_007316	CBLN3	chr14:24895739-24898731	Ctrl	Gt3	7.40468	2.36118	-1.64893	-3.27767	5e-05	0.002508	yes
XLOC_007520	XLOC_007520	ASB2	chr14:94400498-94443076	Ctrl	Gt3	0.150166	0.835617	2.47629	2.21355	5e-05	0.002508	yes
XLOC_007551	XLOC_007551	MIR1247	chr14:102023471-102026759	Ctrl	Gt3	4.50138	1.88959	-1.2523	-1.42421	0.00055	0.019343	yes
XLOC_007576	XLOC_007576	ELK2AP	chr14:106053462-106331454	Ctrl	Gt3	169.256	1973.07	3.54316	4.24984	5e-05	0.002508	yes
XLOC_007580	XLOC_007580	-	chr14:106452670-106453170	Ctrl	Gt3	1.0585	14.7172	3.79741	5.83592	5e-05	0.002508	yes
XLOC_007583	XLOC_007583	-	chr14:106494135-106494582	Ctrl	Gt3	2.22243	11.3902	2.35758	4.57866	0.0008	0.025982	yes
XLOC_007584	XLOC_007584	-	chr14:106518396-106692193	Ctrl	Gt3	17.2876	205.069	3.5683	4.55334	5e-05	0.002508	yes
XLOC_007588	XLOC_007588	-	chr14:106714594-106725735	Ctrl	Gt3	28.4394	105.663	1.89351	1.82782	0.00085	0.027344	yes
XLOC_007590	XLOC_007590	-	chr14:106757650-106758098	Ctrl	Gt3	0	6.39343	NA	NA	5e-05	0.002508	yes
XLOC_007591	XLOC_007591	-	chr14:106791005-106791519	Ctrl	Gt3	2.05731	8.33147	2.01781	3.69773	0.0009	0.02866	yes
XLOC_007592	XLOC_007592	-	chr14:106805213-106830048	Ctrl	Gt3	1.01428	8.04958	2.98846	4.74409	0.00115	0.034765	yes
XLOC_007596	XLOC_007596	-	chr14:106833481-107170458	Ctrl	Gt3	13.9223	130.144	3.22464	1.82047	0.001	0.031148	yes
XLOC_007684	XLOC_007684	HERC2P7	chr15:23390721-23393943	Ctrl	Gt3	2.7887	5.96864	1.09781	2.30521	0.00015	0.006568	yes
XLOC_007808	XLOC_007808	THBS1	chr15:39873279-39891159	Ctrl	Gt3	9.0908	4.217	-1.10819	-2.50121	5e-05	0.002508	yes
XLOC_007819	XLOC_007819	CASC5	chr15:40886446-40954881	Ctrl	Gt3	0.29554	1.00552	1.76651	2.73294	5e-05	0.002508	yes
XLOC_007824	XLOC_007824	SPINT1	chr15:41136245-41149853	Ctrl	Gt3	0.937508	2.32449	1.31001	1.89538	0.00015	0.006568	yes
XLOC_007830	XLOC_007830	NUSAP1	chr15:41601465-41673365	Ctrl	Gt3	1.27289	3.81	1.58169	2.5183	5e-05	0.002508	yes
XLOC_007855	XLOC_007855	B2M	chr15:45003684-45010357	Ctrl	Gt3	1941.33	5410.82	1.4788	3.77401	5e-05	0.002508	yes
XLOC_007856	XLOC_007856	-	chr15:45021309-45025290	Ctrl	Gt3	4.27787	15.7696	1.88218	4.18541	5e-05	0.002508	yes
XLOC_007857	XLOC_007857	TRIM69	chr15:45028559-45060025	Ctrl	Gt3	0.273004	0.96737	1.82515	1.65451	0.0009	0.02866	yes
XLOC_007899	XLOC_007899	LOC283663	chr15:57592562-57599967	Ctrl	Gt3	0.49441	1.18882	1.26575	1.54649	0.0017	0.047308	yes
XLOC_007912	XLOC_007912	TLN2	chr15:62910654-63136829	Ctrl	Gt3	2.10555	0.936187	-1.16933	-1.9448	0.00015	0.006568	yes
XLOC_007948	XLOC_007948	PAQR5	chr15:69591293-69699976	Ctrl	Gt3	0.39207	0.879514	1.1656	1.54285	0.00115	0.034765	yes
XLOC_007982	XLOC_007982	SCAMP5	chr15:75287875-75313836	Ctrl	Gt3	0.593291	1.98843	1.74482	2.52773	5e-05	0.002508	yes
XLOC_007996	XLOC_007996	PSTPIP1	chr15:77287464-77329671	Ctrl	Gt3	0.787185	1.95507	1.31244	1.66742	0.0007	0.023317	yes
XLOC_008060	XLOC_008060	ISG20	chr15:89182038-89198879	Ctrl	Gt3	4.07628	13.1647	1.69135	2.71769	5e-05	0.002508	yes
XLOC_008177	XLOC_008177	RASGRP1	chr15:38780301-38857007	Ctrl	Gt3	0.302951	0.893322	1.5601	1.81289	0.0001	0.00471	yes
XLOC_008231	XLOC_008231	PATL2	chr15:44957908-45003525	Ctrl	Gt3	3.02774	10.1844	1.75004	1.81787	0.0005	0.018015	yes
XLOC_008364	XLOC_008364	CYP1A1	chr15:75011880-75017877	Ctrl	Gt3	22.1366	58.6874	1.40662	2.63067	5e-05	0.002508	yes
XLOC_008441	XLOC_008441	HAPLN3	chr15:89420518-89438770	Ctrl	Gt3	0.325873	1.75125	2.42601	2.69372	5e-05	0.002508	yes
XLOC_008457	XLOC_008457	PRC1	chr15:91509267-91537840	Ctrl	Gt3	0.525445	1.60435	1.61037	2.18143	5e-05	0.002508	yes
XLOC_008654	XLOC_008654	IL32	chr16:3096681-3125604	Ctrl	Gt3	150.395	462.176	1.61968	3.55088	5e-05	0.002508	yes
XLOC_008690	XLOC_008690	CIITA	chr16:10960408-11019216	Ctrl	Gt3	0.886271	2.58249	1.54294	2.82761	5e-05	0.002508	yes
XLOC_008692	XLOC_008692	RMI2	chr16:11439310-11445617	Ctrl	Gt3	0.81192	2.76364	1.76716	2.57904	5e-05	0.002508	yes
XLOC_008756	XLOC_008756	PRKCB	chr16:23847299-24231932	Ctrl	Gt3	0.58673	1.51012	1.36389	1.92117	5e-05	0.002508	yes
XLOC_008800	XLOC_008800	CORO1A	chr16:30194730-30200575	Ctrl	Gt3	6.06998	15.4299	1.34596	3.42988	5e-05	0.002508	yes
XLOC_008877	XLOC_008877	MT1DP	chr16:56677598-56678853	Ctrl	Gt3	12.7902	3.91497	-1.70797	-1.78337	0.0009	0.02866	yes
XLOC_008880	XLOC_008880	MT1H	chr16:56703725-56705041	Ctrl	Gt3	753.332	243.789	-1.62765	-8.85245	5e-05	0.002508	yes
XLOC_008888	XLOC_008888	NLRC5	chr16:57023481-57117436	Ctrl	Gt3	4.21279	14.0003	1.73262	3.05573	5e-05	0.002508	yes
XLOC_008972	XLOC_008972	CHST4	chr16:71560022-71574201	Ctrl	Gt3	1.69925	4.50903	1.40792	2.45156	5e-05	0.002508	yes
XLOC_009025	XLOC_009025	IRF8	chr16:85932773-85956211	Ctrl	Gt3	4.41703	9.79485	1.14895	2.95211	5e-05	0.002508	yes
XLOC_009047	XLOC_009047	CDH15	chr16:89238162-89261900	Ctrl	Gt3	1.3353	0.087828	-3.92635	-2.45882	0.0002	0.008423	yes
XLOC_009089	XLOC_009089	-	chr16:1171521-1173885	Ctrl	Gt3	3.35672	0.769471	-2.12511	-2.17709	5e-05	0.002508	yes
XLOC_009221	XLOC_009221	ACSM1	chr16:20634558-20709114	Ctrl	Gt3	4.52775	2.05652	-1.13859	-1.59931	0.00135	0.039564	yes
XLOC_009268	XLOC_009268	C16orf54	chr16:29753785-29757340	Ctrl	Gt3	0.452124	1.37783	1.6076	1.7315	0.00065	0.022102	yes
XLOC_009285	XLOC_009285	2001-09-01	chr16:30389453-30411429	Ctrl	Gt3	2.74434	6.34396	1.20893	1.96407	0.0008	0.025982	yes
XLOC_009334	XLOC_009334	SNX20	chr16:50700210-50715264	Ctrl	Gt3	0.926942	2.18572	1.23756	1.90587	5e-05	0.002508	yes
XLOC_009355	XLOC_009355	MT1G	chr16:56700638-56701996	Ctrl	Gt3	4954.02	2469.15	-1.00458	-2.35007	5e-05	0.002508	yes
XLOC_009403	XLOC_009403	PSMB10	chr16:67968406-67970780	Ctrl	Gt3	26.0542	52.4968	1.01071	3.45786	5e-05	0.002508	yes
XLOC_009479	XLOC_009479	GINS2	chr16:85711279-85722588	Ctrl	Gt3	1.78971	3.97087	1.14973	1.91486	0.00115	0.034765	yes
XLOC_009514	XLOC_009514	-	chr16:1173981-1175305	Ctrl	Gt3	1.5555	0.20764	-2.90522	-2.78961	0.00095	0.029885	yes
XLOC_009544	XLOC_009544	-	chr16:29138322-29141387	Ctrl	Gt3	1.39533	0.395848	-1.81758	-2.45493	0.00015	0.006568	yes
XLOC_009604	XLOC_009604	-	chr16:85341573-85343132	Ctrl	Gt3	1.57544	0.522184	-1.59313	-1.95864	0.0017	0.047308	yes
XLOC_009674	XLOC_009674	XAF1	chr17:6659155-6678968	Ctrl	Gt3	23.5243	43.6323	1.46995	2.19003	5e-05	0.002508	yes
XLOC_009686	XLOC_009686	ACAP1	chr17:7239847-7254854	Ctrl	Gt3	1.91724	5.01721	1.38786	2.56827	5e-05	0.002508	yes
XLOC_009754	XLOC_009754	TRPV2	chr17:16318855-16340317	Ctrl	Gt3	1.07359	2.29231	1.09436	1.7237	0.0005	0.018015	yes
XLOC_009773	XLOC_009773	EVPLL	chr17:18281078-18292960	Ctrl	Gt3	1.3149	0.411483	-1.67604	-2.06496	0.0016	0.045123	yes
XLOC_009774	XLOC_009774	LOC339240	chr17:18324085-18328647	Ctrl	Gt3	0.837832	2.68444	1.67989	2.46917	5e-05	0.002508	yes
XLOC_009840	XLOC_009840	RAB11FIP4	chr17:29718641-29865232	Ctrl	Gt3	2.21977	87.7651	5.30516	8.68294	5e-05	0.002508	yes
XLOC_009864	XLOC_009864	SLFN5	chr17:33570042-33600674	Ctrl	Gt3	0.980253	2.12267	1.11466	2.45171	5e-05	0.002508	yes
XLOC_009872	XLOC_009872	CCL4	chr17:34431016-34433014	Ctrl	Gt3	3.37583	8.61563	1.35172	1.84505	0.00015	0.006568	yes
XLOC_009903	XLOC_009903	TCAP	chr17:37821420-37822807	Ctrl	Gt3	8.80017	0.947353	-3.21556	-3.67826	5e-05	0.002508	yes
XLOC_009905	XLOC_009905	ERBB2	chr17:37844392-37884992	Ctrl	Gt3	26.91	80.2842	1.57698	5.12327	5e-05	0.002508	yes
XLOC_009916	XLOC_009916	RAPGEFL1	chr17:38334241-38351906	Ctrl	Gt3	9.73126	4.79458	-1.02122	-2.16009	5e-05	0.002508	yes
XLOC_009959	XLOC_009959	IFI35	chr17:41158741-41166476	Ctrl	Gt3	14.7275	32.8038	1.15535	2.75276	5e-05	0.002508	yes
XLOC_009987	XLOC_009987	FMNL1	chr17:43299228-43324853	Ctrl	Gt3	1.45779	3.30592	1.18127	2.3794	5e-05	0.002508	yes
XLOC_010124	XLOC_010124	KCNJ16	chr17:68071425-68131746	Ctrl	Gt3	0.451234	1.01842	1.17438	1.57907	0.0008	0.025982	yes
XLOC_010182	XLOC_010182	TMC8	chr17:76108998-76139049	Ctrl	Gt3	2.24598	4.62615	1.04247	1.90642	0.00015	0.006568	yes
XLOC_010186	XLOC_010186	BIRC5	chr17:76210276-76221716	Ctrl	Gt3	0.344702	1.08972	1.66054	1.90908	0.00035	0.013491	yes
XLOC_010281	XLOC_010281	ATP2A3	chr17:3827130-3867758	Ctrl	Gt3	1.60363	3.74085	1.22202	2.61469	5e-05	0.002508	yes
XLOC_010497	XLOC_010497	CCL5	chr17:34198495-34207377	Ctrl	Gt3	11.0766	25.9443	1.22789	2.66676	5e-05	0.002508	yes
XLOC_010542	XLOC_010542	TOP2A	chr17:38544772-38574202	Ctrl	Gt3	0.240214	1.27449	2.40753	3.46019	5e-05	0.002508	yes
XLOC_010590	XLOC_010590	KRT19	chr17:39679868-39684641	Ctrl	Gt3	1.17909	3.1451	1.41543	2.19125	0.0004	0.015	yes
XLOC_010655	XLOC_010655	-	chr17:43296196-43298998	Ctrl	Gt3	0.869962	2.217	1.34959	1.67747	0.00095	0.029885	yes
XLOC_010779	XLOC_010779	CD79B	chr17:62006097-62009704	Ctrl	Gt3	1.27946	3.83341	1.58309	1.98795	0.00015	0.006568	yes
XLOC_010808	XLOC_010808	-	chr17:68774646-68943960	Ctrl	Gt3	9.67177	3.94294	-1.29451	-2.51991	0.0005	0.018015	yes
XLOC_010828	XLOC_010828	FADS6	chr17:72873472-72889705	Ctrl	Gt3	3.65407	1.60389	-1.18793	-2.07454	0.0004	0.015	yes
XLOC_010926	XLOC_010926	SECTM1	chr17:80278899-80291921	Ctrl	Gt3	1.80941	3.70283	1.03311	1.66174	0.00055	0.019343	yes
XLOC_010985	XLOC_010985	-	chr17:37913967-37916422	Ctrl	Gt3	1.20219	3.37453	1.48903	2.66919	5e-05	0.002508	yes
XLOC_011002	XLOC_011002	-	chr17:42870130-42870572	Ctrl	Gt3	2.51702	0	NA	NA	5e-05	0.002508	yes
XLOC_011369	XLOC_011369	MIR3591	chr18:56113322-56121426	Ctrl	Gt3	4.24341	456.662	6.74976	7.42109	5e-05	0.002508	yes
XLOC_011426	XLOC_011426	-	chr18:55095209-55099321	Ctrl	Gt3	2.07238	0.691242	-1.58402	-2.56396	5e-05	0.002508	yes
XLOC_011536	XLOC_011536	VAV1	chr19:6772721-6857373	Ctrl	Gt3	0.872644	2.32927	1.41641	2.13722	0.0001	0.00471	yes
XLOC_011537	XLOC_011537	EMR1	chr19:6887559-6940561	Ctrl	Gt3	0.316291	1.10163	1.80032	1.78614	5e-05	0.002508	yes
XLOC_011595	XLOC_011595	C19orf38	chr19:10947343-10980455	Ctrl	Gt3	0.89889	3.18504	1.82509	1.75414	0.00015	0.006568	yes
XLOC_011641	XLOC_011641	IL27RA	chr19:14142261-14164026	Ctrl	Gt3	0.667307	1.41973	1.0892	1.67009	0.00125	0.037252	yes
XLOC_011688	XLOC_011688	FAM129C	chr19:17634109-17664648	Ctrl	Gt3	0.15469	0.79582	2.36306	2.19178	0.00035	0.013491	yes
XLOC_011691	XLOC_011691	FCHO1	chr19:17858526-17899377	Ctrl	Gt3	0.473527	1.16563	1.29959	1.6413	0.0002	0.008423	yes
XLOC_011701	XLOC_011701	IFI30	chr19:18284578-18288975	Ctrl	Gt3	51.4144	112.122	1.12482	3.0453	5e-05	0.002508	yes
XLOC_011792	XLOC_011792	CD22	chr19:35810308-35838264	Ctrl	Gt3	0.42635	2.06863	2.27857	2.89029	5e-05	0.002508	yes
XLOC_011809	XLOC_011809	ARHGAP33	chr19:36266416-36279753	Ctrl	Gt3	0.99667	2.41691	1.27798	2.08927	5e-05	0.002508	yes
XLOC_011812	XLOC_011812	HCST	chr19:36378785-36395173	Ctrl	Gt3	5.80538	15.9291	1.4562	1.63975	0.00165	0.046208	yes
XLOC_011879	XLOC_011879	CYP2B7P1	chr19:41430169-41456565	Ctrl	Gt3	34.4072	11.2972	-1.60675	-3.55354	5e-05	0.002508	yes
XLOC_011880	XLOC_011880	CYP2B6	chr19:41497150-41524453	Ctrl	Gt3	219.924	95.8817	-1.19768	-2.07266	0.00015	0.006568	yes
XLOC_011896	XLOC_011896	CD79A	chr19:42381189-42385439	Ctrl	Gt3	0.573385	6.08022	3.40655	3.83125	5e-05	0.002508	yes
XLOC_011941	XLOC_011941	RELB	chr19:45504706-45541510	Ctrl	Gt3	1.92036	4.0645	1.0817	1.9757	0.00015	0.006568	yes
XLOC_011949	XLOC_011949	FOSB	chr19:45971252-45978437	Ctrl	Gt3	1.84371	0.096702	-4.25292	-3.68969	5e-05	0.002508	yes
XLOC_012009	XLOC_012009	FGF21	chr19:49259343-49261582	Ctrl	Gt3	4.24464	1.16117	-1.87006	-2.55358	0.00065	0.022102	yes
XLOC_012057	XLOC_012057	SPIB	chr19:50922194-50934538	Ctrl	Gt3	0.098843	0.873207	3.14312	2.41187	5e-05	0.002508	yes
XLOC_012082	XLOC_012082	FPR3	chr19:52298410-52329334	Ctrl	Gt3	1.61101	3.93722	1.28922	2.37451	5e-05	0.002508	yes
XLOC_012285	XLOC_012285	PCSK4	chr19:1481426-1490407	Ctrl	Gt3	1.87098	3.8325	1.03449	1.53658	0.0018	0.049468	yes
XLOC_012286	XLOC_012286	ADAMTSL5	chr19:1504930-1513188	Ctrl	Gt3	1.57825	0.605623	-1.38184	-1.8172	0.00055	0.019343	yes
XLOC_012314	XLOC_012314	C19orf77	chr19:3474404-3480540	Ctrl	Gt3	52.7622	4.06793	-3.69714	-6.32341	5e-05	0.002508	yes
XLOC_012354	XLOC_012354	RFX2	chr19:5978413-6110664	Ctrl	Gt3	0.939804	0.350432	-1.42322	-1.77125	0.0007	0.023317	yes
XLOC_012365	XLOC_012365	TNFSF14	chr19:6663147-6670599	Ctrl	Gt3	10.6851	4.72166	-1.17823	-2.41519	5e-05	0.002508	yes
XLOC_012378	XLOC_012378	FCER2	chr19:7753642-7767032	Ctrl	Gt3	0.225244	0.941857	2.06402	1.60428	0.0004	0.015	yes
XLOC_012413	XLOC_012413	OLFM2	chr19:9964393-10047070	Ctrl	Gt3	44.2879	12.2002	-1.86001	-4.29565	5e-05	0.002508	yes
XLOC_012414	XLOC_012414	COL5A3	chr19:10070235-10121147	Ctrl	Gt3	14.9074	5.65332	-1.39886	-3.16075	5e-05	0.002508	yes
XLOC_012475	XLOC_012475	LOC284454,MIR24-2	chr19:13945329-13947173	Ctrl	Gt3	2.18018	1604.69	9.52363	11.6843	5e-05	0.002508	yes
XLOC_012484	XLOC_012484	ASF1B	chr19:14230320-14247440	Ctrl	Gt3	0.390806	1.29293	1.72612	2.04556	0.00055	0.019343	yes
XLOC_012526	XLOC_012526	BST2	chr19:17513711-17516401	Ctrl	Gt3	126.401	325.004	1.36245	3.54497	5e-05	0.002508	yes
XLOC_012531	XLOC_012531	JAK3	chr19:17935592-17958841	Ctrl	Gt3	1.06362	2.83214	1.41291	2.6503	5e-05	0.002508	yes
XLOC_012578	XLOC_012578	ZNF675	chr19:23835707-23870017	Ctrl	Gt3	0.490201	1.24422	1.34379	1.71282	0.001	0.031148	yes
XLOC_012648	XLOC_012648	MAP4K1	chr19:39078280-39108643	Ctrl	Gt3	1.2645	3.03723	1.26419	2.11408	5e-05	0.002508	yes
XLOC_012651	XLOC_012651	LGALS4	chr19:39292275-39303740	Ctrl	Gt3	96.2982	36.3512	-1.40551	-3.33234	5e-05	0.002508	yes
XLOC_012686	XLOC_012686	CYP2A7	chr19:41381343-41388657	Ctrl	Gt3	49.3785	21.9369	-1.17052	-2.78697	5e-05	0.002508	yes
XLOC_012699	XLOC_012699	POU2F2	chr19:42590261-42636625	Ctrl	Gt3	0.287821	0.781501	1.44108	1.75326	0.00015	0.006568	yes
XLOC_012731	XLOC_012731	KCNN4	chr19:44270684-44285409	Ctrl	Gt3	0.215683	0.929305	2.10724	2.22488	0.0007	0.023317	yes
XLOC_012751	XLOC_012751	CKM	chr19:45809670-45826233	Ctrl	Gt3	2.43384	0.126768	-4.26297	-3.00484	0.0018	0.049468	yes
XLOC_012799	XLOC_012799	PLA2G4C	chr19:48551099-48614109	Ctrl	Gt3	2.33955	7.04824	1.59103	2.75985	5e-05	0.002508	yes
XLOC_012896	XLOC_012896	SIGLEC10	chr19:51913274-51921057	Ctrl	Gt3	0.528547	1.42523	1.43109	1.89251	5e-05	0.002508	yes
XLOC_012963	XLOC_012963	TMEM238	chr19:55890611-55895627	Ctrl	Gt3	13.5299	6.63368	-1.02827	-2.65438	0.0014	0.040705	yes
XLOC_013100	XLOC_013100	RSAD2	chr2:6973457-7038977	Ctrl	Gt3	0.834964	5.28708	2.66268	3.45462	5e-05	0.002508	yes
XLOC_013111	XLOC_013111	RRM2	chr2:10262694-10271546	Ctrl	Gt3	0.557322	3.30361	2.56746	4.00498	5e-05	0.002508	yes
XLOC_013128	XLOC_013128	KCNS3	chr2:18059944-18114225	Ctrl	Gt3	2.22195	0.863764	-1.36312	-2.08516	0.0003	0.011854	yes
XLOC_013131	XLOC_013131	RHOB	chr2:20646834-20649201	Ctrl	Gt3	154.838	63.5896	-1.2839	-2.97215	5e-05	0.002508	yes
XLOC_013138	XLOC_013138	FKBP1B	chr2:24272583-24286550	Ctrl	Gt3	5.68528	2.43489	-1.22337	-1.68471	0.00085	0.027344	yes
XLOC_013232	XLOC_013232	PRKCE	chr2:45879042-46415129	Ctrl	Gt3	3.68877	1.5897	-1.21438	-2.18369	5e-05	0.002508	yes
XLOC_013285	XLOC_013285	PLEK	chr2:68592321-68624585	Ctrl	Gt3	2.70481	7.25663	1.42377	3.00276	5e-05	0.002508	yes
XLOC_013288	XLOC_013288	ARHGAP25	chr2:68961912-69053977	Ctrl	Gt3	1.61482	3.75775	1.2185	2.2076	5e-05	0.002508	yes
XLOC_013363	XLOC_013363	THNSL2	chr2:88469813-88486156	Ctrl	Gt3	14.1469	28.9505	1.0331	2.47249	5e-05	0.002508	yes
XLOC_013368	XLOC_013368	-	chr2:89184995-89185766	Ctrl	Gt3	11.1701	55.7085	2.31826	6.75434	5e-05	0.002508	yes
XLOC_013394	XLOC_013394	ZAP70	chr2:98329748-98356947	Ctrl	Gt3	2.62621	5.37433	1.0331	1.69384	0.0006	0.020673	yes
XLOC_013473	XLOC_013473	MARCO	chr2:119699744-119752238	Ctrl	Gt3	18.647	55.3563	1.5698	3.09947	5e-05	0.002508	yes
XLOC_013482	XLOC_013482	INHBB	chr2:121103718-121109383	Ctrl	Gt3	6.40199	3.16689	-1.01545	-2.2063	5e-05	0.002508	yes
XLOC_013550	XLOC_013550	UPP2	chr2:158851690-158992666	Ctrl	Gt3	1.58614	9.62372	2.60107	4.68926	5e-05	0.002508	yes
XLOC_013617	XLOC_013617	ITGA4	chr2:182321618-182521834	Ctrl	Gt3	0.755753	1.7307	1.19537	1.97223	0.0004	0.015	yes
XLOC_013678	XLOC_013678	ICOS	chr2:204801470-204826298	Ctrl	Gt3	0.053307	0.823501	3.94937	2.83136	0.0018	0.049468	yes
XLOC_013793	XLOC_013793	-	chr2:234730816-234742204	Ctrl	Gt3	7.72106	1.15153	-2.74524	-2.7751	5e-05	0.002508	yes
XLOC_013798	XLOC_013798	CXCR7	chr2:237476436-237490994	Ctrl	Gt3	3.79375	1.00609	-1.91487	-2.79691	5e-05	0.002508	yes
XLOC_013806	XLOC_013806	ESPNL	chr2:239008950-239041928	Ctrl	Gt3	0.514793	1.44244	1.48644	1.84067	0.00025	0.010151	yes
XLOC_013852	XLOC_013852	CMPK2	chr2:6973457-7038977	Ctrl	Gt3	1.34892	8.51246	2.65777	4.04492	5e-05	0.002508	yes
XLOC_013889	XLOC_013889	-	chr2:20786003-20793379	Ctrl	Gt3	8.01043	3.89705	-1.0395	-2.49148	5e-05	0.002508	yes
XLOC_013952	XLOC_013952	EIF2AK2	chr2:37330562-37384190	Ctrl	Gt3	1.65747	3.44651	1.05615	2.20909	5e-05	0.002508	yes
XLOC_014004	XLOC_014004	EFEMP1	chr2:56093096-56151298	Ctrl	Gt3	1.16373	2.75939	1.2456	2.1209	5e-05	0.002508	yes
XLOC_014110	XLOC_014110	CD8A	chr2:87011727-87035519	Ctrl	Gt3	1.32308	4.41191	1.7375	2.96286	5e-05	0.002508	yes
XLOC_014111	XLOC_014111	CD8B	chr2:87042459-87122165	Ctrl	Gt3	0.846954	2.56555	1.59891	2.03493	0.0007	0.023317	yes
XLOC_014121	XLOC_014121	-	chr2:89156670-89161471	Ctrl	Gt3	354.28	1987.59	2.48805	5.82808	5e-05	0.002508	yes
XLOC_014122	XLOC_014122	-	chr2:89246816-89292414	Ctrl	Gt3	15.652	74.5845	2.25253	8.55751	5e-05	0.002508	yes
XLOC_014124	XLOC_014124	-	chr2:89309478-89568188	Ctrl	Gt3	39.6142	170.736	2.10768	9.12057	5e-05	0.002508	yes
XLOC_014270	XLOC_014270	CXCR4	chr2:136871918-136875725	Ctrl	Gt3	2.21038	4.97956	1.17173	1.93272	0.00015	0.006568	yes
XLOC_014291	XLOC_014291	CYTIP	chr2:158271130-158300604	Ctrl	Gt3	0.77137	2.27128	1.55801	2.35389	5e-05	0.002508	yes
XLOC_014305	XLOC_014305	IFIH1	chr2:163123588-163175039	Ctrl	Gt3	5.08026	12.0662	1.248	2.93991	5e-05	0.002508	yes
XLOC_014383	XLOC_014383	STAT1	chr2:191745546-191878976	Ctrl	Gt3	17.4106	102.185	2.55315	6.14692	5e-05	0.002508	yes
XLOC_014388	XLOC_014388	STK17B	chr2:196998306-197036336	Ctrl	Gt3	0.78374	1.78655	1.18873	2.23526	5e-05	0.002508	yes
XLOC_014459	XLOC_014459	CXCR2P1,RUFY4	chr2:218899656-218955304	Ctrl	Gt3	2.90191	6.86978	1.24326	2.57071	5e-05	0.002508	yes
XLOC_014497	XLOC_014497	FAM124B	chr2:225243414-225266711	Ctrl	Gt3	2.39659	0.41332	-2.53565	-3.01041	5e-05	0.002508	yes
XLOC_014510	XLOC_014510	SLC16A14	chr2:230899689-230933715	Ctrl	Gt3	1.84903	0.640167	-1.53025	-2.43362	5e-05	0.002508	yes
XLOC_014567	XLOC_014567	-	chr2:241920792-241925658	Ctrl	Gt3	8.21801	3.17876	-1.37032	-2.09258	0.00015	0.006568	yes
XLOC_014579	XLOC_014579	-	chr2:6967517-6969791	Ctrl	Gt3	0.100108	1.50428	3.90944	3.42209	5e-05	0.002508	yes
XLOC_014594	XLOC_014594	-	chr2:20382135-20386351	Ctrl	Gt3	0.723694	1.7274	1.25515	1.97283	0.00025	0.010151	yes
XLOC_014607	XLOC_014607	-	chr2:34947791-34950189	Ctrl	Gt3	2.52271	0.736397	-1.77642	-2.5874	0.00015	0.006568	yes
XLOC_014757	XLOC_014757	NOP56	chr20:2633177-2639039	Ctrl	Gt3	16.4911	259.728	3.97725	14.1285	5e-05	0.002508	yes
XLOC_014768	XLOC_014768	OXT	chr20:3052265-3053162	Ctrl	Gt3	21.7476	2.41372	-3.17152	-5.5429	5e-05	0.002508	yes
XLOC_014787	XLOC_014787	MCM8	chr20:5931297-5976239	Ctrl	Gt3	0.587035	1.42554	1.27999	1.72578	0.00015	0.006568	yes
XLOC_014798	XLOC_014798	ISM1	chr20:13202417-13281297	Ctrl	Gt3	3.75772	1.37803	-1.44726	-2.46499	5e-05	0.002508	yes
XLOC_014898	XLOC_014898	EPB41L1	chr20:34700347-34820721	Ctrl	Gt3	3.02467	1.32239	-1.19363	-2.33452	5e-05	0.002508	yes
XLOC_014959	XLOC_014959	UBE2C	chr20:44441254-44445596	Ctrl	Gt3	0.468109	1.95743	2.06404	1.30943	0.001	0.031148	yes
XLOC_014965	XLOC_014965	MMP9	chr20:44637546-44645200	Ctrl	Gt3	0.336368	1.76819	2.39417	2.79617	5e-05	0.002508	yes
XLOC_014967	XLOC_014967	CD40	chr20:44746905-44758384	Ctrl	Gt3	8.27246	16.7153	1.01478	2.36213	5e-05	0.002508	yes
XLOC_014992	XLOC_014992	-	chr20:51490068-51541653	Ctrl	Gt3	5.37513	2.01258	-1.41725	-2.15012	0.00135	0.039564	yes
XLOC_015090	XLOC_015090	SIRPG	chr20:1609797-1638425	Ctrl	Gt3	0.42034	1.94252	2.2083	2.02588	5e-05	0.002508	yes
XLOC_015205	XLOC_015205	E2F1	chr20:32263291-32274210	Ctrl	Gt3	0.430747	1.61013	1.90227	2.61501	5e-05	0.002508	yes
XLOC_015234	XLOC_015234	SAMHD1	chr20:35504569-35580246	Ctrl	Gt3	6.95968	14.4319	1.05217	2.6468	5e-05	0.002508	yes
XLOC_015297	XLOC_015297	ZNFX1	chr20:47862438-47905795	Ctrl	Gt3	3.31297	7.2224	1.12435	2.34493	5e-05	0.002508	yes
XLOC_015318	XLOC_015318	AURKA	chr20:54944444-54967372	Ctrl	Gt3	0.682247	1.66052	1.28327	1.61102	0.00055	0.019343	yes
XLOC_015325	XLOC_015325	ZBP1	chr20:56178843-56195632	Ctrl	Gt3	0.32048	1.31946	2.04164	1.81563	0.0001	0.00471	yes
XLOC_015360	XLOC_015360	PTK6	chr20:62158312-62168739	Ctrl	Gt3	5.7085	1.14087	-2.32297	-3.64127	5e-05	0.002508	yes
XLOC_015362	XLOC_015362	PRIC285	chr20:62189438-62205592	Ctrl	Gt3	2.22902	4.81555	1.11129	2.85952	5e-05	0.002508	yes
XLOC_015367	XLOC_015367	UCKL1	chr20:62571181-62601218	Ctrl	Gt3	262.022	80.2973	-1.70626	-16.8418	0.00055	0.019343	yes
XLOC_015474	XLOC_015474	CLIC6	chr21:36041687-36090519	Ctrl	Gt3	0.270138	0.966503	1.83908	2.36803	0.00015	0.006568	yes
XLOC_015501	XLOC_015501	MX2	chr21:42733949-42780869	Ctrl	Gt3	0.905797	2.1065	1.21759	1.86779	0.00015	0.006568	yes
XLOC_015502	XLOC_015502	MX1	chr21:42792519-42831141	Ctrl	Gt3	7.4556	46.6906	2.64674	5.87055	5e-05	0.002508	yes
XLOC_015510	XLOC_015510	UBASH3A	chr21:43823970-43867790	Ctrl	Gt3	0.352179	0.964165	1.45297	1.52414	0.0013	0.038456	yes
XLOC_015564	XLOC_015564	-	chr21:16741304-16776228	Ctrl	Gt3	5.3556	1.40597	-1.92949	-2.86404	5e-05	0.002508	yes
XLOC_015741	XLOC_015741	-	chr21:44855559-44858668	Ctrl	Gt3	1.14129	0.424715	-1.42609	-1.82392	0.0009	0.02866	yes
XLOC_015771	XLOC_015771	CDC45	chr22:19467412-19508135	Ctrl	Gt3	0.40091	1.14544	1.51455	1.52256	0.00055	0.019343	yes
XLOC_015780	XLOC_015780	LOC150197	chr22:20193542-20197148	Ctrl	Gt3	1.66388	0.420056	-1.98589	-2.3889	5e-05	0.002508	yes
XLOC_015781	XLOC_015781	-	chr22:20295388-20300357	Ctrl	Gt3	0.932461	2.26791	1.28225	1.89606	5e-05	0.002508	yes
XLOC_015808	XLOC_015808	-	chr22:22453111-22453620	Ctrl	Gt3	2.42171	23.1762	3.25855	6.2036	5e-05	0.002508	yes
XLOC_015809	XLOC_015809	-	chr22:22516579-22517061	Ctrl	Gt3	0	4.84181	NA	NA	5e-05	0.002508	yes
XLOC_015813	XLOC_015813	-	chr22:22681748-22764615	Ctrl	Gt3	5.65878	25.4723	2.17037	1.5847	5e-05	0.002508	yes
XLOC_015822	XLOC_015822	IGLL5	chr22:22922335-23238231	Ctrl	Gt3	35.7393	218.222	2.61021	5.6001	5e-05	0.002508	yes
XLOC_015865	XLOC_015865	MIAT	chr22:27053445-27113417	Ctrl	Gt3	0.300639	1.14642	1.93104	3.25186	5e-05	0.002508	yes
XLOC_015915	XLOC_015915	APOL6	chr22:36044423-36064456	Ctrl	Gt3	10.5663	21.5711	1.02963	2.84004	5e-05	0.002508	yes
XLOC_015919	XLOC_015919	CSF2RB	chr22:37309674-37336479	Ctrl	Gt3	0.377529	1.13747	1.59118	2.39014	5e-05	0.002508	yes
XLOC_015923	XLOC_015923	CYTH4	chr22:37678494-37711389	Ctrl	Gt3	1.95978	4.39044	1.16368	2.2839	5e-05	0.002508	yes
XLOC_015926	XLOC_015926	SH3BP1	chr22:38035683-38052124	Ctrl	Gt3	0.778784	2.04272	1.39119	1.98696	0.0002	0.008423	yes
XLOC_015945	XLOC_015945	APOBEC3A,APOBEC3B,APOBEC3C	chr22:39353526-39416383	Ctrl	Gt3	2.72188	6.28244	1.20672	2.01317	5e-05	0.002508	yes
XLOC_015946	XLOC_015946	APOBEC3D	chr22:39417117-39429345	Ctrl	Gt3	0.559744	1.35475	1.27519	1.62207	0.001	0.031148	yes
XLOC_015948	XLOC_015948	APOBEC3G	chr22:39473009-39483748	Ctrl	Gt3	1.19861	4.26368	1.83073	3.10895	5e-05	0.002508	yes
XLOC_015981	XLOC_015981	LOC100132273	chr22:42486936-42521354	Ctrl	Gt3	15.5925	43.0001	1.46349	4.02736	5e-05	0.002508	yes
XLOC_015993	XLOC_015993	PARVG	chr22:44568835-44603101	Ctrl	Gt3	3.78632	7.71423	1.02673	2.1354	5e-05	0.002508	yes
XLOC_016009	XLOC_016009	GTSE1	chr22:46692637-46729624	Ctrl	Gt3	0.093704	1.08539	3.53396	3.04668	5e-05	0.002508	yes
XLOC_016022	XLOC_016022	PANX2	chr22:50609159-50618724	Ctrl	Gt3	2.62482	5.44491	1.05269	2.28257	5e-05	0.002508	yes
XLOC_016042	XLOC_016042	CECR1	chr22:17660032-17700289	Ctrl	Gt3	4.76525	10.7107	1.16843	2.69399	5e-05	0.002508	yes
XLOC_016175	XLOC_016175	APOL3	chr22:36536278-36562225	Ctrl	Gt3	20.6994	81.4864	1.97697	4.91699	5e-05	0.002508	yes
XLOC_016191	XLOC_016191	RAC2	chr22:37621309-37640305	Ctrl	Gt3	4.96139	13.9933	1.49592	3.64606	5e-05	0.002508	yes
XLOC_016196	XLOC_016196	ANKRD54	chr22:38226730-38245038	Ctrl	Gt3	58.1664	6.88348	-3.07898	-8.78123	5e-05	0.002508	yes
XLOC_016239	XLOC_016239	CENPM	chr22:42334740-42343148	Ctrl	Gt3	0.469878	1.80632	1.94269	1.37866	0.0013	0.038456	yes
XLOC_016258	XLOC_016258	SCUBE1	chr22:43599228-43739394	Ctrl	Gt3	3.80337	0.626061	-2.6029	-3.63313	5e-05	0.002508	yes
XLOC_016273	XLOC_016273	-	chr22:46521356-46539855	Ctrl	Gt3	2.32174	1.00525	-1.20765	-2.1297	5e-05	0.002508	yes
XLOC_016295	XLOC_016295	-	chr22:50980733-50984732	Ctrl	Gt3	0.246416	1.22861	2.31786	2.19538	0.00175	0.048425	yes
XLOC_016494	XLOC_016494	CCR2	chr3:46395234-46402421	Ctrl	Gt3	0.646667	1.64222	1.34455	1.71848	0.00025	0.010151	yes
XLOC_016495	XLOC_016495	CCR5	chr3:46411632-46417697	Ctrl	Gt3	0.948012	2.30204	1.27994	2.08187	5e-05	0.002508	yes
XLOC_016668	XLOC_016668	-	chr3:109062396-109101847	Ctrl	Gt3	1.21584	3.8084	1.64723	1.88549	0.00035	0.013491	yes
XLOC_016671	XLOC_016671	CD96	chr3:111260925-111371206	Ctrl	Gt3	0.569884	1.22036	1.09857	1.61706	0.00055	0.019343	yes
XLOC_016688	XLOC_016688	TIGIT	chr3:114012832-114029135	Ctrl	Gt3	0.424766	1.63206	1.94195	2.69196	5e-05	0.002508	yes
XLOC_016709	XLOC_016709	CD86	chr3:121774208-121839988	Ctrl	Gt3	0.842554	2.03594	1.27286	1.77559	0.00015	0.006568	yes
XLOC_016711	XLOC_016711	CSTA	chr3:122044010-122060815	Ctrl	Gt3	20.2109	7.56589	-1.41755	-3.45777	5e-05	0.002508	yes
XLOC_016714	XLOC_016714	PARP15	chr3:122296448-122356553	Ctrl	Gt3	1.86541	3.75614	1.00976	1.8921	0.00025	0.010151	yes
XLOC_016730	XLOC_016730	MCM2	chr3:127317252-127341278	Ctrl	Gt3	1.35743	2.732	1.00908	1.95058	0.0002	0.008423	yes
XLOC_016925	XLOC_016925	RTP4	chr3:187086167-187089630	Ctrl	Gt3	4.64828	14.9116	1.68166	3.0791	5e-05	0.002508	yes
XLOC_016951	XLOC_016951	LOC401109	chr3:195869405-195896076	Ctrl	Gt3	7.28673	1.71996	-2.0829	-3.09527	5e-05	0.002508	yes
XLOC_017035	XLOC_017035	-	chr3:27151563-27173487	Ctrl	Gt3	2.06688	0.442355	-2.22418	-2.67959	0.00035	0.013491	yes
XLOC_017087	XLOC_017087	LTF	chr3:46477495-46506598	Ctrl	Gt3	0.465101	1.84205	1.98569	2.42068	5e-05	0.002508	yes
XLOC_017200	XLOC_017200	ARHGEF3	chr3:56761398-57113336	Ctrl	Gt3	0.975256	1.96256	1.00888	1.65479	0.0004	0.015	yes
XLOC_017334	XLOC_017334	SLC12A8	chr3:124801479-124931609	Ctrl	Gt3	3.87569	1.21929	-1.66841	-2.81631	5e-05	0.002508	yes
XLOC_017414	XLOC_017414	PLSCR1	chr3:146229889-146262734	Ctrl	Gt3	7.3928	15.1254	1.03279	2.50035	5e-05	0.002508	yes
XLOC_017454	XLOC_017454	RARRES1	chr3:158414896-158450275	Ctrl	Gt3	1.19639	2.80877	1.23125	1.61022	0.00105	0.03243	yes
XLOC_017486	XLOC_017486	NCEH1	chr3:172348434-172429008	Ctrl	Gt3	0.61608	1.26762	1.04093	1.58333	0.0009	0.02866	yes
XLOC_017499	XLOC_017499	LAMP3	chr3:182840002-182880667	Ctrl	Gt3	0.201607	2.67736	3.73119	4.30857	5e-05	0.002508	yes
XLOC_017522	XLOC_017522	RPL39L	chr3:186838740-186857263	Ctrl	Gt3	6.62337	2.37268	-1.48105	-2.43578	0.0006	0.020673	yes
XLOC_017577	XLOC_017577	-	chr3:27148716-27150604	Ctrl	Gt3	2.14453	0.366078	-2.55044	-3.12813	5e-05	0.002508	yes
XLOC_017765	XLOC_017765	CD38	chr4:15779930-15851118	Ctrl	Gt3	0.749914	2.0561	1.45512	1.75768	0.0005	0.018015	yes
XLOC_017768	XLOC_017768	LAP3	chr4:17578926-17609671	Ctrl	Gt3	71.6059	148.391	1.05126	2.5035	5e-05	0.002508	yes
XLOC_017804	XLOC_017804	RHOH	chr4:40198526-40246281	Ctrl	Gt3	0.42732	1.47475	1.78708	1.8729	0.00055	0.019343	yes
XLOC_017865	XLOC_017865	FDCSP	chr4:71091787-71100968	Ctrl	Gt3	0	3.64511	NA	NA	5e-05	0.002508	yes
XLOC_017885	XLOC_017885	CXCL6	chr4:74702272-74704477	Ctrl	Gt3	1.37546	3.19743	1.217	2.03985	0.0005	0.018015	yes
XLOC_017904	XLOC_017904	CXCL13	chr4:78432906-78532988	Ctrl	Gt3	0.43703	5.1063	3.54647	4.01851	5e-05	0.002508	yes
XLOC_017921	XLOC_017921	AGPAT9	chr4:84457066-84527027	Ctrl	Gt3	4.83794	1.98734	-1.28356	-2.12295	0.0001	0.00471	yes
XLOC_017936	XLOC_017936	HERC6	chr4:89299857-89364259	Ctrl	Gt3	2.18878	9.29061	2.08564	3.5683	5e-05	0.002508	yes
XLOC_017937	XLOC_017937	HERC5	chr4:89378267-89427314	Ctrl	Gt3	2.45099	10.1173	2.04538	4.83771	5e-05	0.002508	yes
XLOC_017957	XLOC_017957	DAPP1	chr4:100737980-100791346	Ctrl	Gt3	0.478269	1.38293	1.53183	2.10971	0.0001	0.00471	yes
XLOC_018028	XLOC_018028	IL15	chr4:142557445-142655140	Ctrl	Gt3	0.924328	1.98568	1.10316	1.53569	0.00095	0.029885	yes
XLOC_018087	XLOC_018087	-	chr4:171147752-171226954	Ctrl	Gt3	5.60094	0.831502	-2.75188	-3.01301	5e-05	0.002508	yes
XLOC_018151	XLOC_018151	WHSC2	chr4:1984440-2010962	Ctrl	Gt3	4.32227	61.5536	3.83198	9.204	5e-05	0.002508	yes
XLOC_018216	XLOC_018216	SEL1L3	chr4:25749048-25864610	Ctrl	Gt3	2.24195	6.11943	1.44864	3.28666	5e-05	0.002508	yes
XLOC_018226	XLOC_018226	TLR10	chr4:38773859-38784611	Ctrl	Gt3	0.252221	0.949806	1.91295	2.14033	5e-05	0.002508	yes
XLOC_018227	XLOC_018227	TLR1	chr4:38792806-38806412	Ctrl	Gt3	1.08639	2.50054	1.2027	1.96247	5e-05	0.002508	yes
XLOC_018300	XLOC_018300	IGJ	chr4:71521257-71532605	Ctrl	Gt3	17.3383	38.6302	1.15577	2.71583	5e-05	0.002508	yes
XLOC_018320	XLOC_018320	CXCL9	chr4:76922622-76928641	Ctrl	Gt3	4.58842	75.6828	4.04389	10.2196	5e-05	0.002508	yes
XLOC_018321	XLOC_018321	CXCL10	chr4:76932332-77033955	Ctrl	Gt3	5.62715	115.821	4.36335	10.3944	5e-05	0.002508	yes
XLOC_018459	XLOC_018459	CLGN	chr4:141309606-141348815	Ctrl	Gt3	0.320858	1.22438	1.93204	2.0487	5e-05	0.002508	yes
XLOC_018483	XLOC_018483	TMEM154	chr4:153547265-153601317	Ctrl	Gt3	2.1224	0.660019	-1.68512	-2.63189	5e-05	0.002508	yes
XLOC_018512	XLOC_018512	DDX60	chr4:169137441-169239958	Ctrl	Gt3	4.27287	18.1494	2.08665	4.49395	5e-05	0.002508	yes
XLOC_018513	XLOC_018513	DDX60L	chr4:169277885-169401638	Ctrl	Gt3	4.8813	10.183	1.06082	2.09165	5e-05	0.002508	yes
XLOC_018546	XLOC_018546	MLF1IP	chr4:185570766-185655286	Ctrl	Gt3	1.89905	3.95265	1.05755	1.70698	0.0005	0.018015	yes
XLOC_018579	XLOC_018579	-	chr4:13658047-13659809	Ctrl	Gt3	0.232392	1.04532	2.16931	2.24132	0.0003	0.011854	yes
XLOC_018663	XLOC_018663	-	chr4:184480045-184480321	Ctrl	Gt3	3.09623	0	NA	NA	5e-05	0.002508	yes
XLOC_018761	XLOC_018761	GZMK	chr5:54320106-54329960	Ctrl	Gt3	2.58354	7.47592	1.5329	2.88044	5e-05	0.002508	yes
XLOC_018762	XLOC_018762	GZMA	chr5:54398473-54406080	Ctrl	Gt3	3.72212	8.07972	1.11818	2.20208	0.00035	0.013491	yes
XLOC_018772	XLOC_018772	GAPT	chr5:57787329-57792185	Ctrl	Gt3	0.096015	0.836726	3.12342	2.7733	0.0007	0.023317	yes
XLOC_018872	XLOC_018872	C5orf27	chr5:95187933-95195836	Ctrl	Gt3	89.0008	33.2344	-1.42114	-2.96237	5e-05	0.002508	yes
XLOC_018909	XLOC_018909	TNFAIP8	chr5:118604417-118730294	Ctrl	Gt3	1.64229	3.60043	1.13246	1.8552	0.0003	0.011854	yes
XLOC_018925	XLOC_018925	LMNB1	chr5:126112314-126172712	Ctrl	Gt3	2.06643	4.40961	1.09351	1.97469	5e-05	0.002508	yes
XLOC_018974	XLOC_018974	EGR1	chr5:137801180-137805004	Ctrl	Gt3	10.5423	5.16847	-1.02838	-2.55145	5e-05	0.002508	yes
XLOC_018996	XLOC_018996	PCDHA1,PCDHA10,PCDHA11,PCDHA12,PCDHA13,PCDHA2,PCDHA3,PCDHA4,PCDHA5,PCDHA6,PCDHA7,PCDHA8,PCDHA9,PCDHAC1,PCDHAC2	chr5:140165875-140391929	Ctrl	Gt3	0.801998	0.375069	-1.09644	-1.21867	5e-05	0.002508	yes
XLOC_019072	XLOC_019072	ITK	chr5:156607906-156682109	Ctrl	Gt3	0.396526	1.05029	1.4053	2.03281	0.0002	0.008423	yes
XLOC_019084	XLOC_019084	PTTG1	chr5:159848864-159855746	Ctrl	Gt3	0.894358	4.23729	2.24422	3.13788	5e-05	0.002508	yes
XLOC_019091	XLOC_019091	HMMR	chr5:162887516-162918953	Ctrl	Gt3	0.201743	0.818175	2.01989	2.00892	0.00015	0.006568	yes
XLOC_019099	XLOC_019099	DOCK2	chr5:169064250-169510386	Ctrl	Gt3	0.954654	2.36581	1.30928	2.55478	5e-05	0.002508	yes
XLOC_019134	XLOC_019134	CDHR2	chr5:175969511-176037131	Ctrl	Gt3	39.4518	13.8932	-1.50571	-4.02795	5e-05	0.002508	yes
XLOC_019179	XLOC_019179	TPPP	chr5:612404-693510	Ctrl	Gt3	2.00519	0.62937	-1.67176	-2.50692	5e-05	0.002508	yes
XLOC_019221	XLOC_019221	FAM134B	chr5:16473096-16617167	Ctrl	Gt3	7.99001	2.6192	-1.60907	-3.15457	5e-05	0.002508	yes
XLOC_019256	XLOC_019256	FYB	chr5:39105310-39270830	Ctrl	Gt3	1.0049	3.23095	1.68491	3.176	5e-05	0.002508	yes
XLOC_019280	XLOC_019280	EMB	chr5:49692030-49737234	Ctrl	Gt3	0.663051	1.73867	1.39079	2.20191	5e-05	0.002508	yes
XLOC_019314	XLOC_019314	CD180	chr5:66478103-66492617	Ctrl	Gt3	0.598692	1.37663	1.20125	1.63552	0.0018	0.049468	yes
XLOC_019438	XLOC_019438	IRF1	chr5:131817300-131826465	Ctrl	Gt3	8.32536	20.1755	1.27702	3.59684	5e-05	0.002508	yes
XLOC_019486	XLOC_019486	MZB1	chr5:138723256-138725605	Ctrl	Gt3	2.18579	10.5139	2.26608	3.0665	5e-05	0.002508	yes
XLOC_019504	XLOC_019504	FCHSD1	chr5:141016516-141030986	Ctrl	Gt3	0.993647	2.10659	1.08411	1.79528	5e-05	0.002508	yes
XLOC_019535	XLOC_019535	CD74	chr5:149781199-149792499	Ctrl	Gt3	229.018	792.822	1.79154	4.02251	5e-05	0.002508	yes
XLOC_019558	XLOC_019558	TIMD4	chr5:156346292-156390266	Ctrl	Gt3	1.37094	3.6735	1.42199	1.79731	0.0002	0.008423	yes
XLOC_019593	XLOC_019593	DUSP1	chr5:172195092-172198203	Ctrl	Gt3	91.8976	37.5272	-1.29209	-3.02027	5e-05	0.002508	yes
XLOC_019700	XLOC_019700	-	chr5:99388573-99388658	Ctrl	Gt3	42338.5	8987.51	-2.23598	-1230.71	5e-05	0.002508	yes
XLOC_019767	XLOC_019767	PPP1R3G	chr6:5085057-5088455	Ctrl	Gt3	3.10422	1.1758	-1.40059	-1.77756	0.0006	0.020673	yes
XLOC_019789	XLOC_019789	-	chr6:11944586-11954412	Ctrl	Gt3	3.85422	0.62561	-2.6231	-3.06414	0.00075	0.024666	yes
XLOC_019797	XLOC_019797	CD83	chr6:14117486-14137148	Ctrl	Gt3	1.06744	3.45436	1.69427	2.64353	5e-05	0.002508	yes
XLOC_019809	XLOC_019809	ID4	chr6:19837600-19842431	Ctrl	Gt3	1.23328	0.497404	-1.31001	-1.94402	0.0008	0.025982	yes
XLOC_019844	XLOC_019844	BTN3A2	chr6:26365397-26378548	Ctrl	Gt3	8.60519	22.2817	1.37258	3.54738	5e-05	0.002508	yes
XLOC_019845	XLOC_019845	BTN2A2	chr6:26383323-26395100	Ctrl	Gt3	1.52647	3.69329	1.27471	2.43447	5e-05	0.002508	yes
XLOC_019846	XLOC_019846	BTN3A1	chr6:26402464-26415444	Ctrl	Gt3	8.37913	18.4021	1.135	2.94052	5e-05	0.002508	yes
XLOC_019848	XLOC_019848	BTN3A3	chr6:26440699-26453643	Ctrl	Gt3	6.96371	19.9271	1.51681	3.77981	5e-05	0.002508	yes
XLOC_019894	XLOC_019894	HLA-F	chr6:29691116-29716826	Ctrl	Gt3	28.6022	144.794	2.3398	7.37946	5e-05	0.002508	yes
XLOC_019897	XLOC_019897	HLA-A	chr6:29854514-29914476	Ctrl	Gt3	174.768	620.798	1.82869	5.19903	5e-05	0.002508	yes
XLOC_019900	XLOC_019900	HLA-J	chr6:29968787-30028961	Ctrl	Gt3	0.692043	2.5918	1.90502	2.10174	0.00025	0.010151	yes
XLOC_019905	XLOC_019905	HLA-L	chr6:30227338-30234728	Ctrl	Gt3	0.157304	1.56126	3.31108	4.03013	5e-05	0.002508	yes
XLOC_019907	XLOC_019907	HLA-E	chr6:30457182-30461982	Ctrl	Gt3	93.7335	240.184	1.3575	3.71633	5e-05	0.002508	yes
XLOC_019923	XLOC_019923	TCF19	chr6:31126302-31131992	Ctrl	Gt3	0.621175	2.0202	1.70142	2.51303	5e-05	0.002508	yes
XLOC_019926	XLOC_019926	HCP5	chr6:31367376-31478901	Ctrl	Gt3	4.32658	16.1763	1.90259	2.84701	5e-05	0.002508	yes
XLOC_019932	XLOC_019932	LST1	chr6:31553955-31560762	Ctrl	Gt3	7.59739	17.1854	1.1776	2.73824	5e-05	0.002508	yes
XLOC_019959	XLOC_019959	HLA-DRA	chr6:32407618-32412855	Ctrl	Gt3	139.57	383.896	1.45973	3.39499	5e-05	0.002508	yes
XLOC_019961	XLOC_019961	HLA-DQA1	chr6:32605182-32611429	Ctrl	Gt3	4.19055	21.0038	2.32544	5.32907	5e-05	0.002508	yes
XLOC_019964	XLOC_019964	PSMB9	chr6:32821937-32827668	Ctrl	Gt3	13.8813	65.7266	2.24334	5.56075	5e-05	0.002508	yes
XLOC_019967	XLOC_019967	HLA-DPB1	chr6:33032345-33057473	Ctrl	Gt3	12.7327	27.9396	1.13377	1.73875	0.00035	0.013491	yes
XLOC_019991	XLOC_019991	DEF6	chr6:35265594-35289548	Ctrl	Gt3	1.97197	4.07433	1.04693	1.86059	5e-05	0.002508	yes
XLOC_020175	XLOC_020175	CCDC162P	chr6:109607180-109630847	Ctrl	Gt3	0.066818	1.21004	4.17867	1.48078	0.00035	0.013491	yes
XLOC_020370	XLOC_020370	F13A1	chr6:6144310-6320924	Ctrl	Gt3	0.288992	1.28786	2.15588	2.84275	5e-05	0.002508	yes
XLOC_020407	XLOC_020407	FAM65B	chr6:24804512-24911228	Ctrl	Gt3	0.507312	1.6215	1.67638	2.45529	5e-05	0.002508	yes
XLOC_020465	XLOC_020465	UBD	chr6:29520343-29527756	Ctrl	Gt3	21.8294	172.871	2.98535	5.45049	5e-05	0.002508	yes
XLOC_020484	XLOC_020484	NRM	chr6:30655825-30658769	Ctrl	Gt3	1.97069	4.35303	1.14332	1.62002	0.001	0.031148	yes
XLOC_020495	XLOC_020495	HLA-B,HLA-C	chr6:31236524-31324989	Ctrl	Gt3	757.413	3304.73	2.12538	3.99778	5e-05	0.002508	yes
XLOC_020499	XLOC_020499	LTB	chr6:31548335-31550202	Ctrl	Gt3	3.97792	9.91998	1.31832	2.16984	5e-05	0.002508	yes
XLOC_020535	XLOC_020535	HLA-DRB1	chr6:32440733-32557613	Ctrl	Gt3	36.6443	148.744	2.02117	3.38436	5e-05	0.002508	yes
XLOC_020536	XLOC_020536	HLA-DQB1	chr6:32626463-32634466	Ctrl	Gt3	2.31878	21.5042	3.21318	5.49051	5e-05	0.002508	yes
XLOC_020537	XLOC_020537	HLA-DQB2	chr6:32723874-32731330	Ctrl	Gt3	1.96491	5.60961	1.51344	1.76799	0.0006	0.020673	yes
XLOC_020538	XLOC_020538	HLA-DOB	chr6:32780539-32784916	Ctrl	Gt3	0.46233	3.70082	3.00085	3.19457	5e-05	0.002508	yes
XLOC_020539	XLOC_020539	TAP2	chr6:32789609-32806547	Ctrl	Gt3	6.08146	16.5005	1.44002	3.18911	5e-05	0.002508	yes
XLOC_020540	XLOC_020540	PSMB8	chr6:32808493-32821748	Ctrl	Gt3	44.9178	105.253	1.2285	2.89545	5e-05	0.002508	yes
XLOC_020541	XLOC_020541	TAP1	chr6:32808493-32821748	Ctrl	Gt3	8.24119	29.4541	1.83754	2.98749	5e-05	0.002508	yes
XLOC_020542	XLOC_020542	HLA-DMB	chr6:32902405-32908847	Ctrl	Gt3	8.99524	23.4581	1.38285	3.14154	5e-05	0.002508	yes
XLOC_020543	XLOC_020543	HLA-DMA	chr6:32916390-32936152	Ctrl	Gt3	19.5997	57.2223	1.54575	4.02072	5e-05	0.002508	yes
XLOC_020544	XLOC_020544	HLA-DOA	chr6:32971959-32977389	Ctrl	Gt3	2.4104	5.04874	1.06665	2.23633	5e-05	0.002508	yes
XLOC_020545	XLOC_020545	HLA-DPA1	chr6:33032345-33057473	Ctrl	Gt3	42.614	98.7408	1.21232	2.49148	5e-05	0.002508	yes
XLOC_020557	XLOC_020557	IP6K3	chr6:33689442-33714762	Ctrl	Gt3	1.90824	0.224549	-3.08714	-3.26334	5e-05	0.002508	yes
XLOC_020578	XLOC_020578	ETV7	chr6:36321797-36355637	Ctrl	Gt3	0.624467	3.86061	2.62813	2.7166	5e-05	0.002508	yes
XLOC_020664	XLOC_020664	GSTA7P	chr6:52604241-52609957	Ctrl	Gt3	0.510754	1.57862	1.62797	2.30711	5e-05	0.002508	yes
XLOC_020718	XLOC_020718	ME1	chr6:83920109-84140938	Ctrl	Gt3	3.39242	1.50929	-1.16845	-2.28978	5e-05	0.002508	yes
XLOC_020773	XLOC_020773	MICAL1	chr6:109765265-109777190	Ctrl	Gt3	1.57003	3.98806	1.34489	2.70691	5e-05	0.002508	yes
XLOC_020905	XLOC_020905	TAGAP	chr6:159456026-159466184	Ctrl	Gt3	0.563127	1.41815	1.33248	1.74764	0.00035	0.013491	yes
XLOC_020926	XLOC_020926	PRR18	chr6:166719167-166721871	Ctrl	Gt3	3.13379	1.11624	-1.48926	-2.70751	5e-05	0.002508	yes
XLOC_021022	XLOC_021022	-	chr6:109635290-109635493	Ctrl	Gt3	0	6.34991	NA	NA	0.00055	0.019343	yes
XLOC_021039	XLOC_021039	-	chr6:135173952-135175383	Ctrl	Gt3	0.941082	2.66193	1.50008	2.15917	0.00015	0.006568	yes
XLOC_022227	XLOC_022227	SLC29A4	chr7:5314074-5343817	Ctrl	Gt3	4.71922	1.00747	-2.22781	-3.53645	5e-05	0.002508	yes
XLOC_022302	XLOC_022302	AQP1	chr7:30951414-30965131	Ctrl	Gt3	11.96	24.0144	1.00568	2.48548	5e-05	0.002508	yes
XLOC_022337	XLOC_022337	BLVRA	chr7:43798271-43846941	Ctrl	Gt3	2.38027	5.05561	1.08676	1.53433	0.00135	0.039564	yes
XLOC_022351	XLOC_022351	IGFBP1	chr7:45927875-45933267	Ctrl	Gt3	264.724	87.1642	-1.60268	-1.70101	0.0004	0.015	yes
XLOC_022361	XLOC_022361	IKZF1	chr7:50344106-50472798	Ctrl	Gt3	0.787818	1.92304	1.28745	2.32473	5e-05	0.002508	yes
XLOC_022490	XLOC_022490	PEG10	chr7:94285636-94299006	Ctrl	Gt3	9.27749	0.952733	-3.28359	-5.97837	5e-05	0.002508	yes
XLOC_022545	XLOC_022545	SERPINE1	chr7:100770378-100782547	Ctrl	Gt3	9.52701	2.91214	-1.70995	-3.49988	5e-05	0.002508	yes
XLOC_022593	XLOC_022593	CFTR	chr7:117119708-117308718	Ctrl	Gt3	0.833311	1.99584	1.26007	2.31452	5e-05	0.002508	yes
XLOC_022647	XLOC_022647	AKR1B10	chr7:134212343-134226166	Ctrl	Gt3	16.0542	0.580661	-4.78911	-6.20504	5e-05	0.002508	yes
XLOC_022689	XLOC_022689	-	chr7:142493762-142500707	Ctrl	Gt3	7.17748	26.7979	1.90057	4.25321	5e-05	0.002508	yes
XLOC_022848	XLOC_022848	OSBPL3	chr7:24836163-25019760	Ctrl	Gt3	0.398937	0.895218	1.16608	1.71234	0.00025	0.010151	yes
XLOC_022871	XLOC_022871	CPVL	chr7:29019582-29186153	Ctrl	Gt3	6.22803	14.7556	1.24441	2.51403	5e-05	0.002508	yes
XLOC_022897	XLOC_022897	AOAH	chr7:36502622-36764154	Ctrl	Gt3	1.74564	3.65735	1.06704	1.72377	0.00015	0.006568	yes
XLOC_022901	XLOC_022901	TARP	chr7:38299243-38315913	Ctrl	Gt3	1.61741	4.65842	1.52615	1.97589	5e-05	0.002508	yes
XLOC_022919	XLOC_022919	GCK	chr7:44183869-44229022	Ctrl	Gt3	8.85129	1.78467	-2.31023	-3.0031	5e-05	0.002508	yes
XLOC_022927	XLOC_022927	MYO1G	chr7:45002259-45018704	Ctrl	Gt3	1.37098	3.34038	1.2848	1.91311	0.00025	0.010151	yes
XLOC_023010	XLOC_023010	-	chr7:75699777-75706481	Ctrl	Gt3	4.69452	1.73389	-1.43696	-3.18223	5e-05	0.002508	yes
XLOC_023012	XLOC_023012	-	chr7:75733285-75757988	Ctrl	Gt3	2.86407	0.699667	-2.03333	-2.51859	0.00095	0.029885	yes
XLOC_023017	XLOC_023017	FGL2	chr7:76746468-76924521	Ctrl	Gt3	3.3681	7.49635	1.15425	2.57829	5e-05	0.002508	yes
XLOC_023048	XLOC_023048	SAMD9	chr7:92728825-92747336	Ctrl	Gt3	0.765443	2.0431	1.41639	2.70835	5e-05	0.002508	yes
XLOC_023049	XLOC_023049	SAMD9L	chr7:92759367-92777683	Ctrl	Gt3	1.20562	3.7302	1.62948	3.49563	5e-05	0.002508	yes
XLOC_023054	XLOC_023054	TFPI2	chr7:93515744-93520065	Ctrl	Gt3	1.63946	3.70889	1.17777	1.92864	0.0014	0.040705	yes
XLOC_023081	XLOC_023081	CYP3A7,CYP3A7-CYP3AP1	chr7:99282301-99332819	Ctrl	Gt3	77.23	35.7858	-1.10977	-2.04503	5e-05	0.002508	yes
XLOC_023268	XLOC_023268	EZH2	chr7:148504463-148581441	Ctrl	Gt3	2.11843	4.87686	1.20296	1.78221	5e-05	0.002508	yes
XLOC_023384	XLOC_023384	-	chr7:99469691-99470185	Ctrl	Gt3	1.55787	0	NA	NA	5e-05	0.002508	yes
XLOC_023469	XLOC_023469	BLK	chr8:11351520-11422108	Ctrl	Gt3	0.151195	0.82386	2.44599	2.54607	0.00025	0.010151	yes
XLOC_023520	XLOC_023520	ADAM28	chr8:24151579-24212726	Ctrl	Gt3	0.176709	0.723846	2.0343	1.70185	0.0018	0.049468	yes
XLOC_023569	XLOC_023569	IDO1	chr8:39771327-39786309	Ctrl	Gt3	0.800032	3.00028	1.90697	2.5956	5e-05	0.002508	yes
XLOC_023747	XLOC_023747	SQLE	chr8:126010719-126034525	Ctrl	Gt3	8.47172	3.9403	-1.10435	-2.6986	5e-05	0.002508	yes
XLOC_023863	XLOC_023863	SOX7	chr8:10581277-10588022	Ctrl	Gt3	2.17557	0.661462	-1.71767	-2.74572	5e-05	0.002508	yes
XLOC_023887	XLOC_023887	MSR1	chr8:15965155-16050300	Ctrl	Gt3	1.41947	3.79345	1.41816	2.54153	5e-05	0.002508	yes
XLOC_023931	XLOC_023931	PBK	chr8:27667137-27695349	Ctrl	Gt3	0.10329	0.948983	3.19969	2.62183	0.00155	0.044108	yes
XLOC_024165	XLOC_024165	LOC100131726	chr8:124194751-124222318	Ctrl	Gt3	2.74116	0.7274	-1.91396	-1.85658	0.00075	0.024666	yes
XLOC_024421	XLOC_024421	TESK1	chr9:35605280-35618865	Ctrl	Gt3	5.95584	394.322	6.04892	16.2672	5e-05	0.002508	yes
XLOC_024516	XLOC_024516	GADD45G	chr9:92219926-92221469	Ctrl	Gt3	65.7726	10.3005	-2.67478	-4.20623	5e-05	0.002508	yes
XLOC_024518	XLOC_024518	SYK	chr9:93564011-93660842	Ctrl	Gt3	1.02361	2.06125	1.00986	1.84588	5e-05	0.002508	yes
XLOC_024536	XLOC_024536	MIRLET7D	chr9:96938851-96966848	Ctrl	Gt3	44.9787	2.33223	-4.26946	-5.93544	5e-05	0.002508	yes
XLOC_024870	XLOC_024870	DDX58	chr9:32455299-32526322	Ctrl	Gt3	2.98409	6.45928	1.11408	2.77755	5e-05	0.002508	yes
XLOC_024898	XLOC_024898	CCL19	chr9:34689566-34691274	Ctrl	Gt3	3.39325	61.5414	4.18082	9.40291	5e-05	0.002508	yes
XLOC_024899	XLOC_024899	CCL21	chr9:34709001-34710147	Ctrl	Gt3	6.30931	58.9593	3.22416	8.4122	5e-05	0.002508	yes
XLOC_024909	XLOC_024909	SIT1	chr9:35649296-35650947	Ctrl	Gt3	0.37726	2.19759	2.54229	2.81873	0.0001	0.00471	yes
XLOC_025076	XLOC_025076	C9orf125	chr9:104237473-104249475	Ctrl	Gt3	1.3547	0.389674	-1.79763	-1.94297	0.00035	0.013491	yes
XLOC_025137	XLOC_025137	PHF19	chr9:123617930-123639606	Ctrl	Gt3	0.879111	2.18653	1.31453	1.41315	0.00155	0.044108	yes
XLOC_025213	XLOC_025213	FAM78A	chr9:134133464-134151906	Ctrl	Gt3	0.814766	1.64137	1.01045	1.58059	0.0009	0.02866	yes
XLOC_025233	XLOC_025233	FAM163B	chr9:136442183-136474218	Ctrl	Gt3	0.806016	2.32356	1.52746	1.99939	0.00035	0.013491	yes
XLOC_025247	XLOC_025247	FCN1	chr9:137801430-137809806	Ctrl	Gt3	1.5255	4.15376	1.44513	2.40246	0.0001	0.00471	yes
XLOC_025384	XLOC_025384	-	chr9:137114649-137116548	Ctrl	Gt3	3.50372	0.558249	-2.6499	-3.55711	5e-05	0.002508	yes
XLOC_025439	XLOC_025439	ARSF	chrX:2958274-3030770	Ctrl	Gt3	1.39289	0.139827	-3.31637	-2.55972	0.0002	0.008423	yes
XLOC_025518	XLOC_025518	CYBB	chrX:37639269-37672714	Ctrl	Gt3	3.38916	8.55655	1.3361	2.88196	5e-05	0.002508	yes
XLOC_025687	XLOC_025687	GPR174	chrX:78426404-78430797	Ctrl	Gt3	0.265319	1.06574	2.00606	2.16211	5e-05	0.002508	yes
XLOC_025750	XLOC_025750	COL4A5	chrX:107683073-107940775	Ctrl	Gt3	2.45951	0.616021	-1.99732	-2.62448	5e-05	0.002508	yes
XLOC_025795	XLOC_025795	SH2D1A	chrX:123480131-123507010	Ctrl	Gt3	0.499631	1.41049	1.49726	1.88738	0.0002	0.008423	yes
XLOC_025800	XLOC_025800	SASH3	chrX:128913891-128929176	Ctrl	Gt3	2.38591	4.98668	1.06354	2.25075	5e-05	0.002508	yes
XLOC_026034	XLOC_026034	PIM2	chrX:48770458-48776413	Ctrl	Gt3	2.35145	7.14888	1.60417	3.07475	5e-05	0.002508	yes
XLOC_026109	XLOC_026109	IL2RG	chrX:70327253-70331481	Ctrl	Gt3	4.50715	13.6446	1.59804	3.70624	5e-05	0.002508	yes
XLOC_026149	XLOC_026149	ITM2A	chrX:78615880-78623049	Ctrl	Gt3	0.796686	3.2539	2.03008	2.74788	5e-05	0.002508	yes
XLOC_026259	XLOC_026259	ELF4	chrX:129198894-129244688	Ctrl	Gt3	0.54975	1.23285	1.16515	1.69848	0.0003	0.011854	yes
XLOC_026372	XLOC_026372	ARHGAP4	chrX:153172829-153193825	Ctrl	Gt3	3.4681	7.41068	1.09546	2.53124	5e-05	0.002508	yes
